# Supplementary material for: Tissue-specific and cis-regulatory changes underlie parallel, adaptive gene expression evolution in house mice
Source: PLoS Genet. 2024 Feb 2;20(2):e1010892. doi: 10.1371/journal.pgen.1010892 (PMC10866503; doi:10.1371/journal.pgen.1010892)
Supplement: S3 File — Genes (Ensembl IDs) falling into different regulatory categories. Log2 fold changes and adjusted p-values for DESeq2 tests on parental differential expression, F1 allele differential expression, and trans expression. Parental base mean also listed. (XLSX) [file pgen.1010892.s018.xlsx]

## Sheet: SARAvMANA.liver_RegulationModes
Ensembl ID	baseMean	parent.NYvBZ_Log2FC	parent.NYvBZ_padj	F1.NYvBZ_Log2FC	F1.NYvBZ_padj	int.NYvBZ_Log2FC	int.NYvBZ_padj	regulation_mode
ENSMUSG00000028185	978.448	-1.23789	8.26305e-35	-0.83241	1.31689e-06	-0.38328	0.476589	cis only
ENSMUSG00000069833	679.974	-0.486758	0.000404102	-0.700416	0.000428684	0.241684	0.586143	cis only
ENSMUSG00000033860	54095.3	0.320167	0.0387712	0.269136	1.78139e-13	0.0551697	0.936032	cis only
ENSMUSG00000027215	1477.85	0.525159	2.98606e-08	0.752975	2.22188e-18	-0.224608	0.3942	cis only
ENSMUSG00000105802	149.248	-1.12122	2.10516e-10	-1.56579	1.99373e-06	0.474992	0.440313	cis only
ENSMUSG00000022257	612.032	-0.546994	4.16725e-06	-0.631854	0.000243361	0.0982063	0.838848	cis only
ENSMUSG00000032583	555.8	-1.47192	1.42763e-39	-0.876523	0.00194042	-0.569199	0.0781851	cis only
ENSMUSG00000017309	432.336	-0.592802	1.16794e-05	-0.985799	0.0372828	0.453075	0.43151	cis only
ENSMUSG00000101397	3022.81	-1.16242	2.38051e-08	-0.752616	1.48659e-08	-0.399674	0.759855	cis only
ENSMUSG00000003617	24658.7	0.701595	6.14954e-15	1.09816	2.34787e-85	-0.397889	0.12457	cis only
ENSMUSG00000046402	206.773	-0.939553	1.02402e-09	-0.856172	0.000222079	-0.100404	0.896816	cis only
ENSMUSG00000046062	2387.16	-0.827601	1.33297e-09	-1.03975	3.89395e-11	0.227582	0.659866	cis only
ENSMUSG00000028756	3893.05	-0.548525	4.71784e-06	-0.421424	4.2576e-09	-0.112154	0.80033	cis only
ENSMUSG00000028710	227.196	-0.991819	1.97655e-15	-1.05432	0.00623592	-0.0203006	0.978359	cis only
ENSMUSG00000035875	11520.6	-0.28592	0.0156209	-0.338574	6.44673e-11	0.0611667	0.933534	cis only
ENSMUSG00000022836	2633.49	-0.423249	0.00449491	-0.421104	1.29364e-05	0.00629481	0.98965	cis only
ENSMUSG00000004105	378.535	0.66113	1.29588e-08	1.36421	0.000243361	-0.656641	0.0974918	cis only
ENSMUSG00000032420	1163.95	1.66659	0.000113344	2.76634	2.93373e-11	-1.0999	0.300645	cis only
ENSMUSG00000047492	908.973	1.49488	0.000281367	0.39989	0.0466458	1.1204	0.23376	cis only
ENSMUSG00000109093	284.991	0.374834	0.0463789	1.48446	8.15553e-06	-1.17375	0.0615911	cis only
ENSMUSG00000049957	485.159	-1.66879	4.20221e-64	-1.97578	1.80647e-30	0.320108	0.307283	cis only
ENSMUSG00000027222	1547.99	-0.421199	0.0129565	-0.282958	0.037287	-0.109178	0.874981	cis only
ENSMUSG00000029338	1740.28	0.45243	0.00416607	0.492445	6.64737e-05	-0.0292228	0.954506	cis only
ENSMUSG00000001155	10942.7	-0.831281	1.77851e-10	-0.539748	4.31358e-27	-0.28212	0.293019	cis only
ENSMUSG00000032216	8493.46	0.24262	9.89142e-05	0.300873	0.00190628	-0.0711098	0.924387	cis only
ENSMUSG00000016194	18425.4	-0.922291	6.65452e-24	-0.69556	6.67432e-43	-0.216344	0.579534	cis only
ENSMUSG00000046603	759.493	0.386173	0.00380159	0.733821	0.000364541	-0.323008	0.378562	cis only
ENSMUSG00000061740	8500.46	1.63504	1.16283e-68	1.78488	2.72557e-159	-0.136732	0.604647	cis only
ENSMUSG00000091586	467.755	-0.909953	2.98348e-15	-1.3822	2.32375e-07	0.409236	0.341483	cis only
ENSMUSG00000038068	1663.21	-0.3969	0.00949695	-0.83972	0.0163745	0.440808	0.335906	cis only
ENSMUSG00000002847	869.099	-0.487212	2.6281e-06	-0.585508	0.011068	0.119145	0.798084	cis only
ENSMUSG00000025464	414.998	0.971274	4.56231e-11	1.16938	0.000666667	-0.184535	0.798462	cis only
ENSMUSG00000033427	9086.34	-0.527721	3.58714e-07	-0.290606	0.000258971	-0.236291	0.411765	cis only
ENSMUSG00000005951	1983.35	-0.951898	1.15697e-33	-0.625759	0.000125673	-0.338095	0.239113	cis only
ENSMUSG00000028469	953.196	0.547941	0.0225378	0.821462	0.00136575	-0.274914	0.715387	cis only
ENSMUSG00000028467	326.567	0.744657	4.22289e-05	0.758026	0.00937541	-0.0329197	0.965898	cis only
ENSMUSG00000048410	238.158	-0.318452	0.00798147	-1.03166	0.0253249	0.686404	0.0922087	cis only
ENSMUSG00000001604	808.57	1.31364	1.14234e-17	1.47119	1.87212e-07	-0.156155	0.839797	cis only
ENSMUSG00000017428	3105.41	-0.338651	0.0002385	-0.57429	0.00441509	0.206633	0.800219	cis only
ENSMUSG00000037740	549.254	-0.590119	3.44153e-05	-0.692587	0.00229907	0.108904	0.852408	cis only
ENSMUSG00000025169	246.548	0.493308	8.38432e-05	0.504036	0.0438559	0.0123553	0.983426	cis only
ENSMUSG00000024413	2792.55	0.325059	0.00431552	0.456166	4.1305e-08	-0.119188	0.804576	cis only
ENSMUSG00000030706	415.725	0.337413	0.0310755	0.457634	0.0488298	-0.113788	0.849069	cis only
ENSMUSG00000019726	1296.01	0.369524	0.000429327	0.42051	0.0286955	-0.0454652	0.922908	cis only
ENSMUSG00000062006	1225.52	0.688944	4.24144e-08	0.576815	1.50264e-05	0.0825887	0.896217	cis only
ENSMUSG00000044763	413.169	0.596752	0.000672633	0.614042	0.0282638	0.0024611	0.996198	cis only
ENSMUSG00000052562	4784.74	0.554296	0.034393	0.364458	8.555e-10	0.198216	0.800219	cis only
ENSMUSG00000027474	260.56	-2.38035	3.21815e-48	-2.52334	1.6185e-07	0.211165	0.847609	cis only
ENSMUSG00000062980	1477.56	0.354081	0.00673004	0.471575	0.0150742	-0.104464	0.845354	cis only
ENSMUSG00000030091	757.721	0.257841	0.0238909	0.706975	0.000575049	-0.439912	0.12651	cis only
ENSMUSG00000030095	251.611	0.286919	0.0273884	1.02903	0.0203351	-0.71083	0.0643668	cis only
ENSMUSG00000040520	705.066	-0.70419	9.11223e-12	-1.26465	1.29367e-19	0.566518	0.062893	cis only
ENSMUSG00000037172	535.56	-0.624027	9.51694e-06	-0.649672	0.0183688	0.0483292	0.938665	cis only
ENSMUSG00000024197	688.541	-0.418029	0.0278023	-0.472845	0.0253666	0.0692665	0.925	cis only
ENSMUSG00000106951	196.356	-0.743428	6.5944e-07	-1.092	0.0012368	0.380545	0.498594	cis only
ENSMUSG00000022807	537.755	0.405788	0.000186155	0.728692	0.00288964	-0.302719	0.451665	cis only
ENSMUSG00000035105	321.16	-1.58304	5.03462e-13	-1.84389	2.86699e-08	0.163315	0.925634	cis only
ENSMUSG00000042487	498.947	-0.618764	1.77428e-08	-0.587112	0.00291275	-0.0100162	0.988669	cis only
ENSMUSG00000054387	1466.12	0.45333	0.000906386	0.291102	0.00883193	0.171709	0.753627	cis only
ENSMUSG00000020709	894	0.930088	5.76486e-15	0.682726	0.00292356	0.252641	0.620417	cis only
ENSMUSG00000021211	1262.87	0.61668	3.3207e-06	0.495557	2.96085e-05	0.130076	0.773328	cis only
ENSMUSG00000069456	3114.06	0.748332	0.00105112	0.768513	6.21463e-14	0.00451482	0.994759	cis only
ENSMUSG00000040234	1413.41	-0.862332	1.09804e-07	-0.793538	9.7944e-06	-0.0756273	0.914272	cis only
ENSMUSG00000029185	514.994	0.642789	3.59797e-07	0.932764	0.000113505	-0.29057	0.546886	cis only
ENSMUSG00000026986	496.489	-0.449504	0.01635	-0.668893	0.0105179	0.255444	0.654929	cis only
ENSMUSG00000020132	1200.44	-0.359698	0.00566544	-0.304092	0.0200833	-0.0475836	0.924387	cis only
ENSMUSG00000015568	1401.09	-2.56674	7.26635e-31	-1.44034	2.58593e-14	-1.06477	0.0565796	cis only
ENSMUSG00000022885	3176.65	-0.53015	7.3413e-06	-0.934727	1.49727e-11	0.425106	0.155708	cis only
ENSMUSG00000073684	173.528	-0.846531	5.41632e-05	-1.15629	0.016457	0.236355	0.797191	cis only
ENSMUSG00000046230	766.482	0.563131	4.65454e-05	0.485976	0.0205829	0.0782204	0.903826	cis only
ENSMUSG00000054309	1058.46	-0.213636	0.046496	-0.333614	0.0194544	0.135977	0.744541	cis only
ENSMUSG00000021559	3486.77	-0.547978	5.15192e-05	-0.421877	0.0018795	-0.0986761	0.858215	cis only
ENSMUSG00000076609	54.3612	0.971353	0.00218328	1.65311	0.00122035	-0.472577	0.814022	cis only
ENSMUSG00000075391	561.887	1.06343	1.1881e-08	1.15204	0.0175124	-0.0677182	0.942903	cis only
ENSMUSG00000061207	217.11	0.587692	0.000213026	0.829901	0.019063	-0.236621	0.716914	cis only
ENSMUSG00000050912	1163.31	0.411276	0.00101837	0.282868	0.0326064	0.138032	0.67978	cis only
ENSMUSG00000041028	6218.82	0.318647	0.00939465	0.375778	1.09817e-07	-0.0461181	0.924387	cis only
ENSMUSG00000023249	1039.17	-0.324645	0.0123181	-0.331151	0.0100232	0.019651	0.967565	cis only
ENSMUSG00000033222	338.852	1.70652	3.18884e-61	1.41777	1.71511e-07	0.324461	0.416712	cis only
ENSMUSG00000036611	352.565	-0.411465	0.0126754	-0.654283	0.00622602	0.252532	0.598664	cis only
ENSMUSG00000030281	613.761	-0.487681	0.0102812	-0.39311	0.0234215	-0.0866925	0.905923	cis only
ENSMUSG00000029710	1187.15	-0.746097	2.05229e-10	-0.735394	6.36693e-06	-0.00942681	0.988669	cis only
ENSMUSG00000040127	1986.13	-0.906138	2.21509e-05	-0.737939	1.18666e-16	-0.169643	0.797566	cis only
ENSMUSG00000037685	204.185	-0.947358	7.51086e-08	-1.50183	0.00291275	0.556423	0.417916	cis only
ENSMUSG00000025993	5084.24	-0.309783	0.00901982	-0.195048	0.048365	-0.105755	0.79047	cis only
ENSMUSG00000085829	106.512	-0.489623	0.0154995	-1.16358	0.00757934	0.651262	0.236397	cis only
ENSMUSG00000019528	158.053	-0.866901	1.2618e-08	-0.755131	0.0261194	-0.101556	0.886035	cis only
ENSMUSG00000019952	177.422	-0.719574	5.75287e-07	-1.41088	7.88558e-05	0.686437	0.0841687	cis only
ENSMUSG00000070407	1981.47	-1.09912	8.46455e-42	-1.23641	2.35201e-18	0.137054	0.788838	cis only
ENSMUSG00000039670	244.224	-1.34943	1.88192e-18	-1.26445	2.07471e-10	-0.0660475	0.926813	cis only
ENSMUSG00000062054	931.848	-2.24227	8.81673e-74	-2.12507	3.27063e-70	-0.0974548	0.827396	cis only
ENSMUSG00000037949	306.345	-1.05667	1.95632e-18	-1.25468	1.02551e-05	0.224875	0.652886	cis only
ENSMUSG00000047881	435.318	-0.885125	1.27857e-13	-0.690353	0.00519405	-0.179974	0.686199	cis only
ENSMUSG00000069520	2522.1	-1.0622	1.33311e-19	-1.28272	4.03925e-69	0.227069	0.434406	cis only
ENSMUSG00000046756	1377.29	-0.45059	0.000555231	-0.374416	0.011778	-0.0623818	0.913688	cis only
ENSMUSG00000042453	2605.02	0.603143	0.000134159	0.577309	1.55337e-05	0.0320959	0.954506	cis only
ENSMUSG00000024537	292.069	0.327951	0.0226476	0.757708	0.00827254	-0.448067	0.229479	cis only
ENSMUSG00000033308	13568.1	-0.269823	0.010613	-0.322284	4.83752e-05	0.0797661	0.877656	cis only
ENSMUSG00000037353	783.112	-0.303451	0.00699485	-0.436913	0.00597506	0.149573	0.650458	cis only
ENSMUSG00000092274	7752.42	-0.658437	0.0152176	-0.49025	2.02925e-16	-0.167585	0.878975	cis only
ENSMUSG00000034450	11748.4	-0.309733	0.00253863	-0.373881	4.10992e-06	0.0777005	0.859454	cis only
ENSMUSG00000009378	2371.52	0.604948	1.29541e-05	0.414447	1.09237e-05	0.203395	0.648782	cis only
ENSMUSG00000044894	4376.53	-0.403994	0.00714015	-0.204881	0.0159735	-0.195453	0.652886	cis only
ENSMUSG00000041119	156.257	-1.13673	3.65658e-08	-1.0764	0.00900102	-0.0669532	0.941511	cis only
ENSMUSG00000027546	1796.99	0.54246	0.00216093	0.423979	0.000298757	0.123064	0.856027	cis only
ENSMUSG00000052707	1780.07	0.768503	2.62707e-08	0.698088	0.00215198	0.0485772	0.94119	cis only
ENSMUSG00000033533	6792.14	-0.338099	0.00892153	-0.276939	2.27887e-06	-0.0520391	0.902215	cis only
ENSMUSG00000029403	350.283	-2.08736	2.53881e-54	-2.68885	1.22595e-07	0.478315	0.516498	cis only
ENSMUSG00000024382	731.687	-0.449158	4.32015e-06	-0.491875	0.00500212	0.0543163	0.925	cis only
ENSMUSG00000020923	1421.35	0.371523	0.000420347	0.33938	0.0479373	0.041686	0.924387	cis only
ENSMUSG00000017843	1372.33	-0.228293	0.0244129	-0.408721	0.0032172	0.19318	0.703557	cis only
ENSMUSG00000035811	6885.99	0.777461	0.000140112	0.99195	3.06498e-62	-0.205071	0.726656	cis only
ENSMUSG00000036398	499.151	-0.2988	0.00687396	-0.506319	0.00127397	0.226158	0.562423	cis only
ENSMUSG00000027907	104.291	0.637971	0.029299	0.851995	0.0439553	-0.0337988	0.985167	cis only
ENSMUSG00000023022	2004.74	0.360327	0.000610046	0.389924	0.000818426	-0.0273377	0.949017	cis only
ENSMUSG00000030236	30072.9	0.552891	0.00476991	0.521403	1.13128e-23	0.0374786	0.949017	cis only
ENSMUSG00000030237	5271.26	-0.504952	0.0486066	-0.408571	0.00078854	-0.100205	0.914712	cis only
ENSMUSG00000043587	334.17	-0.470318	8.95462e-05	-0.48247	0.0218047	0.013285	0.978583	cis only
ENSMUSG00000006262	1464.13	0.91712	5.36886e-09	0.594316	5.97222e-09	0.327813	0.426681	cis only
ENSMUSG00000024026	10406.6	1.11092	6.95116e-11	0.716043	3.84663e-30	0.395319	0.385521	cis only
ENSMUSG00000017679	340.822	-0.569314	6.51138e-05	-0.619478	0.0345409	0.0271103	0.967565	cis only
ENSMUSG00000001482	921.746	-0.594747	1.83177e-05	-0.599499	0.000136097	-0.00696777	0.993129	cis only
ENSMUSG00000028127	12711.4	-0.39339	0.000353989	-0.323975	0.000146178	-0.0643942	0.896342	cis only
ENSMUSG00000036214	156.595	0.682304	0.000398844	1.64866	0.00189208	-1.08357	0.0782104	cis only
ENSMUSG00000024277	324.474	1.46535	2.35985e-39	1.43208	0.000221227	0.0292261	0.973539	cis only
ENSMUSG00000050144	2730.01	-0.922243	3.24851e-10	-0.975919	4.96481e-22	0.0683114	0.901362	cis only
ENSMUSG00000020946	1913.04	-0.677387	3.15124e-12	-0.604448	2.38874e-12	-0.0659001	0.845755	cis only
ENSMUSG00000029153	603.812	1.06729	2.80064e-11	1.37986	0.00151067	-0.262588	0.750786	cis only
ENSMUSG00000036833	2361.65	-0.730158	4.99122e-07	-0.524322	1.57202e-10	-0.197833	0.728775	cis only
ENSMUSG00000018501	4916.1	0.440913	0.000327818	0.531534	0.00623189	-0.0767688	0.877621	cis only
ENSMUSG00000004098	811.383	-1.66778	1.4236e-19	-2.85185	8.3442e-17	1.04774	0.159804	cis only
ENSMUSG00000029727	4837.73	0.30777	0.0340976	0.563164	2.88595e-14	-0.252412	0.584826	cis only
ENSMUSG00000026393	1411.64	0.456767	0.000806223	0.768461	0.00194698	-0.306734	0.546886	cis only
ENSMUSG00000030172	1037.83	0.423774	1.1201e-05	0.469971	0.0100737	-0.0401287	0.924807	cis only
ENSMUSG00000038764	1391.97	-0.42599	0.00144568	-0.447979	0.00134112	0.0258657	0.959171	cis only
ENSMUSG00000046329	11881.2	0.342124	0.00639598	0.856971	0.0125748	-0.450027	0.341688	cis only
ENSMUSG00000045672	1116.96	-1.62559	7.28181e-07	-1.11596	6.15326e-18	-0.48325	0.566776	cis only
ENSMUSG00000087382	707.562	1.06153	2.60269e-07	0.448397	0.0086576	0.618393	0.327006	cis only
ENSMUSG00000024140	4323.75	0.260441	0.0062464	0.272499	0.00858028	-0.0107226	0.976982	cis only
ENSMUSG00000064215	1049.4	-1.89617	3.9624e-16	-0.638742	0.0140185	-1.21637	0.177068	cis only
ENSMUSG00000028601	2237.33	-0.650121	3.30189e-12	-0.640916	1.79772e-07	0.0076471	0.993649	cis only
ENSMUSG00000023921	4647.16	-0.280961	0.0305703	-0.409096	4.66752e-06	0.134746	0.672947	cis only
ENSMUSG00000031617	115.236	0.695036	0.0109356	1.55917	1.46431e-05	-0.856842	0.181667	cis only
ENSMUSG00000024339	353.742	-1.10713	2.03988e-14	-0.866664	9.47808e-05	-0.287832	0.608078	cis only
ENSMUSG00000021192	653.286	-0.341993	0.0016955	-0.605633	5.61588e-06	0.268669	0.307771	cis only
ENSMUSG00000028011	37746	0.45343	1.09639e-05	0.20675	8.296e-05	0.252236	0.43876	cis only
ENSMUSG00000026640	1248.74	0.604506	0.000543703	0.778134	4.46026e-05	-0.190876	0.821527	cis only
ENSMUSG00000026643	518.222	1.04994	1.31721e-30	0.802375	0.00105065	0.285947	0.451665	cis only
ENSMUSG00000022562	2926.09	-0.526664	0.000651964	-0.5918	7.46875e-10	0.09608	0.9016	cis only
ENSMUSG00000042462	278.105	0.435079	0.00368724	0.97642	4.21453e-05	-0.515503	0.16148	cis only
ENSMUSG00000050565	4054.19	0.346059	0.00105571	0.549364	0.0084959	-0.156022	0.74945	cis only
ENSMUSG00000063558	13018	1.0948	2.34121e-08	1.21193	1.6231e-129	-0.109962	0.858902	cis only
ENSMUSG00000032369	187.272	0.449948	0.0107831	0.907558	0.000507452	-0.436895	0.307771	cis only
ENSMUSG00000029571	6748.77	-0.323477	0.00298412	-0.356592	3.58075e-11	0.0459293	0.939903	cis only
ENSMUSG00000033813	770.112	0.467216	0.00427729	1.16958	0.0101399	-0.74566	0.16148	cis only
ENSMUSG00000020051	27396.6	-0.213471	0.0407654	-0.306308	1.89244e-07	0.097634	0.777954	cis only
ENSMUSG00000068015	286.272	1.17952	1.89557e-17	1.43599	3.31582e-09	-0.292846	0.630358	cis only
ENSMUSG00000022241	3518.83	-0.587927	1.29588e-08	-0.2304	0.00640401	-0.34736	0.163978	cis only
ENSMUSG00000022244	4551.45	-1.11513	8.57542e-15	-1.12811	2.58514e-52	0.0212198	0.971684	cis only
ENSMUSG00000028527	2397.13	-1.0418	5.72268e-29	-0.627627	5.97222e-09	-0.399142	0.239938	cis only
ENSMUSG00000024953	3181.59	-0.421856	0.0169237	-0.218356	0.0263912	-0.204139	0.776434	cis only
ENSMUSG00000024955	710.532	-0.418222	0.00498261	-0.700316	0.00215829	0.261579	0.762494	cis only
ENSMUSG00000016344	386.453	0.609856	0.00183595	1.00921	0.0207152	-0.413877	0.585178	cis only
ENSMUSG00000039105	926.378	-0.654631	1.10438e-07	-0.389043	0.010121	-0.241189	0.584826	cis only
ENSMUSG00000033715	7699.62	-0.454524	0.000458316	-0.729085	3.51446e-26	0.280048	0.353641	cis only
ENSMUSG00000033713	2072.96	-0.348737	0.000554209	-0.54595	0.00104759	0.207284	0.473644	cis only
ENSMUSG00000032431	277.918	-0.738477	1.81154e-10	-0.869338	0.000213507	0.137999	0.767464	cis only
ENSMUSG00000057440	244.085	-0.410102	0.0484995	-1.00727	0.000346137	0.579561	0.207832	cis only
ENSMUSG00000021091	8964.8	-1.07033	9.42078e-13	-0.932067	5.35451e-50	-0.120079	0.803916	cis only
ENSMUSG00000038172	1700.4	-0.497791	0.00172073	-0.674709	0.000341003	0.18824	0.703557	cis only
ENSMUSG00000025347	11247.5	-0.528855	4.34945e-06	-0.342036	2.55237e-09	-0.17031	0.803916	cis only
ENSMUSG00000001143	364.786	-0.406226	0.013798	-0.558571	0.0153146	0.169389	0.739619	cis only
ENSMUSG00000024981	6666.05	-0.412723	0.0343638	-0.216086	0.045714	-0.186093	0.776434	cis only
ENSMUSG00000015501	270.383	-0.545333	0.000928904	-1.13686	0.000952648	0.529043	0.304045	cis only
ENSMUSG00000007038	889.291	-0.966562	6.03883e-27	-1.05647	1.9529e-17	0.0869431	0.803916	cis only
ENSMUSG00000022125	614.611	0.811537	4.73681e-20	1.13395	3.15478e-10	-0.311426	0.290498	cis only
ENSMUSG00000022906	965.503	-0.554661	1.49018e-07	-0.583768	0.000124132	0.0480911	0.922272	cis only
ENSMUSG00000071633	2131.2	-1.14402	6.88762e-10	-0.824367	6.46674e-14	-0.316589	0.667603	cis only
ENSMUSG00000002032	780.409	0.847786	3.70661e-07	0.441374	0.0122524	0.417801	0.341073	cis only
ENSMUSG00000029125	347.443	-0.495433	2.58905e-05	-0.941718	0.00528847	0.47825	0.236588	cis only
ENSMUSG00000032062	274.329	0.64194	6.85501e-07	1.30325	9.03687e-10	-0.671996	0.053134	cis only
ENSMUSG00000031626	2531.71	0.400357	0.00207325	0.228254	0.0148973	0.176612	0.691615	cis only
ENSMUSG00000031628	726.129	-1.03707	6.09336e-13	-0.692263	0.00766609	-0.380319	0.514865	cis only
ENSMUSG00000045094	553.417	-1.40093	1.61945e-12	-0.837139	0.00220175	-0.559205	0.303064	cis only
ENSMUSG00000032548	1649.86	1.93719	2.34142e-38	1.49789	3.51977e-11	0.46033	0.33477	cis only
ENSMUSG00000041959	1584.71	-0.500774	0.0104677	-0.664543	1.09922e-17	0.18249	0.760208	cis only
ENSMUSG00000026614	2116.4	-0.308328	0.0255474	-0.342229	0.000217888	0.0437794	0.948193	cis only
ENSMUSG00000059040	1360.93	-0.954965	1.96212e-06	-0.788434	2.1029e-20	-0.162749	0.812767	cis only
ENSMUSG00000000708	3210.88	-0.311787	0.000651964	-0.517044	4.23887e-05	0.211151	0.511224	cis only
ENSMUSG00000058056	2190.83	0.525395	0.00679643	0.257508	0.0391702	0.284104	0.629536	cis only
ENSMUSG00000052593	616.198	-0.483046	4.47312e-07	-0.355878	0.0271425	-0.114603	0.720568	cis only
ENSMUSG00000029701	693.292	0.263099	0.0152324	0.498572	0.0127291	-0.236829	0.561557	cis only
ENSMUSG00000037847	371.412	-1.15953	5.36579e-15	-1.18761	2.83775e-06	0.0481718	0.945363	cis only
ENSMUSG00000030108	6120.32	-0.548653	1.28794e-08	-0.42501	8.82767e-09	-0.106051	0.803916	cis only
ENSMUSG00000026896	782.236	-0.512449	0.000337375	-0.400372	0.0199174	-0.101368	0.86451	cis only
ENSMUSG00000034738	493.99	-0.438405	0.00384367	-0.834473	0.000216792	0.409411	0.267872	cis only
ENSMUSG00000026792	459.768	-0.460795	0.00223914	-0.606161	0.0209233	0.158546	0.809967	cis only
ENSMUSG00000109628	949.566	1.82264	2.15443e-31	1.4803	1.73933e-12	0.353531	0.574701	cis only
ENSMUSG00000034947	304.373	0.713344	1.50951e-09	0.862832	0.0377871	-0.0943936	0.901362	cis only
ENSMUSG00000041660	2763.27	0.846975	1.76227e-32	1.01874	1.32679e-36	-0.16332	0.459216	cis only
ENSMUSG00000027634	675.223	-0.446334	0.000186349	-0.571239	0.00121004	0.132426	0.747012	cis only
ENSMUSG00000046020	609.541	-0.713592	8.05999e-12	-0.44079	0.0437834	-0.240632	0.585545	cis only
ENSMUSG00000022707	2661.47	-0.427013	0.0103463	-0.490681	0.00506668	0.0715883	0.91223	cis only
ENSMUSG00000022587	5982.56	-0.877019	7.19684e-08	-0.51373	5.44582e-11	-0.350625	0.315984	cis only
ENSMUSG00000020696	805.567	0.475524	0.000359024	0.653287	3.49672e-06	-0.168737	0.679375	cis only
ENSMUSG00000038886	3021.92	0.434578	4.75317e-05	0.47985	4.05236e-08	-0.0367453	0.922272	cis only
ENSMUSG00000022875	37093.1	-0.454569	0.000223968	-0.131392	0.00735627	-0.307273	0.504187	cis only
ENSMUSG00000039756	553.876	0.48144	0.00151442	0.45057	0.00621297	0.0411651	0.945363	cis only
ENSMUSG00000003134	431.932	0.397431	0.0158867	0.735634	0.0443656	-0.300772	0.605601	cis only
ENSMUSG00000041798	1874.71	-0.623282	0.0148641	-1.18347	8.70759e-09	0.541459	0.570992	cis only
ENSMUSG00000025743	1394.02	0.533699	0.000374952	0.493959	3.89957e-07	0.0462031	0.933534	cis only
ENSMUSG00000012428	2278.02	0.490735	0.000903177	0.347266	3.51931e-05	0.157233	0.686192	cis only
ENSMUSG00000021996	4323.28	-0.575079	1.01242e-05	-0.283502	0.000343727	-0.283171	0.470002	cis only
ENSMUSG00000071856	979.239	-0.409457	0.0289862	-0.576128	0.000325517	0.146222	0.851791	cis only
ENSMUSG00000085687	121.596	1.29727	8.85172e-06	1.25091	0.000103449	0.0720612	0.960071	cis only
ENSMUSG00000062866	303.359	0.457293	0.00218328	0.828592	0.0479743	-0.316114	0.590504	cis only
ENSMUSG00000035780	5245.23	-0.774638	3.46348e-07	-0.713429	7.73006e-52	-0.0515639	0.924309	cis only
ENSMUSG00000047714	747.928	-0.447546	1.82116e-09	-0.423419	0.016029	-0.016925	0.964091	cis only
ENSMUSG00000022477	4616.21	-0.297178	0.0220192	-0.28689	0.00458767	-0.00615808	0.988771	cis only
ENSMUSG00000009291	5191.65	0.225708	0.0343638	0.463323	2.58125e-14	-0.230086	0.264138	cis only
ENSMUSG00000112774	593.813	0.867806	0.000357561	0.954219	9.94903e-07	-0.0602665	0.943731	cis only
ENSMUSG00000031827	673.079	1.06273	5.78562e-18	0.879484	0.000621918	0.189113	0.745764	cis only
ENSMUSG00000026866	5557.49	1.10903	1.96285e-23	1.114	3.57156e-75	0.00458713	0.989988	cis only
ENSMUSG00000034707	4726.3	0.349593	0.000299234	0.2383	0.00437331	0.121751	0.605601	cis only
ENSMUSG00000024292	5435.05	-0.39741	0.0174381	-0.671045	3.08392e-25	0.282252	0.388524	cis only
ENSMUSG00000030834	6738.71	-0.516926	0.000398844	-0.427381	6.95362e-10	-0.0749774	0.924584	cis only
ENSMUSG00000040447	785.727	-1.23131	4.01731e-10	-1.243	1.64928e-10	0.0128875	0.988669	cis only
ENSMUSG00000020458	935.297	-1.14808	0.00157832	-0.88669	0.0274015	-0.253684	0.821527	cis only
ENSMUSG00000052117	397.62	1.37593	6.65672e-09	0.770884	0.011068	0.641131	0.332969	cis only
ENSMUSG00000053799	661.737	0.27158	0.00422522	0.538286	0.0449937	-0.230552	0.495845	cis only
ENSMUSG00000046798	2096.28	-0.396587	0.000199284	-0.562229	2.82924e-11	0.195336	0.576123	cis only
ENSMUSG00000024312	631.444	0.402273	5.23745e-05	0.595095	0.0257228	-0.157715	0.700158	cis only
ENSMUSG00000024319	782.845	0.30998	0.0172456	0.51877	0.011778	-0.202529	0.588365	cis only
ENSMUSG00000044026	597.398	0.55715	0.000496509	0.561284	0.0234831	0.0353228	0.965898	cis only
ENSMUSG00000029787	931.078	0.510681	0.00345446	0.365003	0.00752111	0.162872	0.800219	cis only
ENSMUSG00000038213	396.237	-0.894711	3.58743e-12	-0.611292	0.000916839	-0.274867	0.447683	cis only
ENSMUSG00000032350	12794.7	0.319471	0.0313271	0.243767	0.000201755	0.0830876	0.870372	cis only
ENSMUSG00000024665	11668.8	-0.504305	0.00476991	-0.417539	4.13582e-08	-0.0662117	0.92416	cis only
ENSMUSG00000022848	819.463	0.469038	0.00597902	0.41981	0.00714025	0.0599067	0.919951	cis only
ENSMUSG00000069516	482.232	1.0224	2.42425e-09	1.38876	7.8004e-10	-0.358268	0.490732	cis only
ENSMUSG00000042700	1206.89	0.316111	0.00998638	0.383851	0.00358273	-0.0590526	0.900872	cis only
ENSMUSG00000052520	13990.2	0.4184	5.74035e-05	0.283563	1.05258e-06	0.144679	0.657283	cis only
ENSMUSG00000029598	1921.88	-0.474612	0.000580331	-0.5117	5.24426e-06	0.0466059	0.929075	cis only
ENSMUSG00000021591	1097.45	-0.568246	8.48205e-06	-0.726471	7.67385e-05	0.191276	0.797955	cis only
ENSMUSG00000021592	348.416	-0.886761	3.60432e-18	-1.06882	0.00803334	0.182299	0.779286	cis only
ENSMUSG00000017756	2498.38	0.633632	7.94353e-09	0.63646	7.5222e-08	0.0136745	0.976403	cis only
ENSMUSG00000106397	135.573	2.12338	3.14213e-11	2.16185	1.17196e-07	0.0315184	0.98695	cis only
ENSMUSG00000070923	873.885	-0.357093	0.00397626	-0.400028	0.0201602	0.0594224	0.90017	cis only
ENSMUSG00000032667	1004.99	-0.313509	0.0196716	-0.488413	0.000340149	0.182571	0.592587	cis only
ENSMUSG00000024978	7560.39	-0.978251	8.89429e-13	-0.538475	1.0035e-22	-0.432386	0.247241	cis only
ENSMUSG00000001983	467.905	0.366809	0.0040001	0.764544	0.026444	-0.395385	0.471339	cis only
ENSMUSG00000063576	695.787	0.335124	0.0118663	0.445536	0.0412632	-0.0816674	0.889711	cis only
ENSMUSG00000040562	3162.24	1.22684	1.536e-08	1.05778	1.27046e-28	0.194554	0.795084	cis only
ENSMUSG00000047036	2737.71	0.741852	2.00735e-06	1.06147	2.26889e-24	-0.334236	0.463796	cis only
ENSMUSG00000040044	625.895	0.273812	0.00380596	0.66571	0.0255937	-0.385858	0.218544	cis only
ENSMUSG00000039168	3860.6	-0.365272	1.39153e-05	-0.20753	0.0301461	-0.150326	0.647179	cis only
ENSMUSG00000025085	1115.78	-0.559937	2.11838e-07	-0.457816	0.000344091	-0.0838937	0.830093	cis only
ENSMUSG00000025089	4710.21	-0.474352	0.000334601	-0.292033	0.00159366	-0.168384	0.625031	cis only
ENSMUSG00000021709	2864.98	0.428367	0.000133529	0.282955	0.00202785	0.149034	0.5995	cis only
ENSMUSG00000035948	1324.94	-1.03621	5.97312e-09	-1.28575	6.88755e-12	0.253479	0.674409	cis only
ENSMUSG00000030972	5178.39	-0.442929	9.38172e-08	-0.407446	3.16744e-07	-0.0327653	0.936032	cis only
ENSMUSG00000032412	833.236	-0.292793	0.00279008	-0.642087	0.0266969	0.385613	0.264181	cis only
ENSMUSG00000032418	4158.39	-0.652351	0.000410486	-0.704581	9.9435e-07	0.062415	0.925	cis only
ENSMUSG00000022181	4863.22	1.75342	0.010534	1.53718	1.55337e-05	0.144676	0.939903	cis only
ENSMUSG00000029669	2743.19	-0.400958	0.000547571	-0.557744	1.12295e-15	0.161551	0.651556	cis only
ENSMUSG00000028133	370.798	-1.51362	6.8239e-31	-1.38071	1.24807e-07	-0.122832	0.856107	cis only
ENSMUSG00000022965	361.568	-0.642448	8.12665e-06	-0.634152	0.00843012	0.021345	0.973636	cis only
ENSMUSG00000032741	2298.48	0.576965	1.81613e-05	0.396774	0.022989	0.205863	0.677823	cis only
ENSMUSG00000023031	513.841	1.48987	0.00025408	1.08389	4.7817e-20	0.403091	0.691615	cis only
ENSMUSG00000024127	897.066	-0.57959	1.1164e-06	-0.90109	0.000184055	0.287356	0.47988	cis only
ENSMUSG00000072568	543.859	1.0238	4.43959e-06	0.595585	0.00723947	0.460371	0.480767	cis only
ENSMUSG00000022445	19460.5	-0.359044	0.0289383	-0.511742	1.73739e-26	0.162459	0.662025	cis only
ENSMUSG00000039096	226.374	-0.421276	0.00678832	-0.706228	0.0129459	0.298509	0.542144	cis only
ENSMUSG00000041935	1122.23	0.434672	0.000179593	0.294692	0.0403926	0.15083	0.756516	cis only
ENSMUSG00000061751	972.279	-0.589201	1.53653e-10	-0.84758	0.000302588	0.27735	0.421428	cis only
ENSMUSG00000060657	3217.5	0.213754	0.0364097	0.269306	0.0486491	-0.0386082	0.936032	cis only
ENSMUSG00000029759	2641.89	0.566594	1.92731e-12	0.854267	8.0594e-06	-0.315588	0.415501	cis only
ENSMUSG00000032498	207.117	0.747014	2.16466e-09	1.25907	0.000824599	-0.489548	0.302769	cis only
ENSMUSG00000024052	5164.37	-0.570424	0.00307036	-0.645081	4.98416e-22	0.0973962	0.899703	cis only
ENSMUSG00000027502	1419.34	-0.798941	4.63392e-13	-0.469055	1.93681e-07	-0.318191	0.160926	cis only
ENSMUSG00000027774	3610.88	-0.700457	3.32809e-10	-0.559119	4.06303e-09	-0.124073	0.743714	cis only
ENSMUSG00000022105	599.131	-1.40211	9.53264e-22	-1.33645	1.75104e-08	-0.0599343	0.936968	cis only
ENSMUSG00000051469	608.07	0.316345	0.0129066	0.698699	4.23887e-05	-0.378774	0.215417	cis only
ENSMUSG00000035929	600.84	-1.46465	3.71373e-21	-2.1862	6.32401e-25	0.758791	0.113868	cis only
ENSMUSG00000117284	208.498	0.978752	1.74039e-08	0.536262	0.0340881	0.441112	0.48448	cis only
ENSMUSG00000035268	270.891	-0.335327	0.0063087	-0.655602	0.00913776	0.333353	0.316916	cis only
ENSMUSG00000028672	5364.21	-0.814607	1.00966e-08	-0.301379	0.000171865	-0.516808	0.349228	cis only
ENSMUSG00000032041	867.375	0.561169	1.38632e-05	0.787684	1.67113e-12	-0.226413	0.562788	cis only
ENSMUSG00000049152	690.604	0.391838	0.0022208	0.406064	0.0409128	0.00078261	0.998019	cis only
ENSMUSG00000066072	19284.8	-1.97527	0.000508696	-1.3495	6.20605e-45	-0.62695	0.630056	cis only
ENSMUSG00000055900	242.536	0.67925	7.99462e-06	0.643893	0.0461914	0.0986256	0.934662	cis only
ENSMUSG00000014177	522.398	-0.919223	4.80012e-10	-1.33561	7.59622e-20	0.426683	0.260213	cis only
ENSMUSG00000022564	2868.34	-0.282579	0.0185105	-0.733612	0.00751811	0.393036	0.773262	cis only
ENSMUSG00000072946	1066.87	0.534322	6.26795e-06	0.709022	5.04155e-11	-0.168101	0.579681	cis only
ENSMUSG00000033107	3240.66	-0.889916	7.53408e-06	-0.840012	0.000916839	-0.0665777	0.965898	cis only
ENSMUSG00000026097	292.613	1.03044	2.46816e-09	1.23338	3.72617e-06	-0.180716	0.811845	cis only
ENSMUSG00000021840	1356.48	0.850807	6.37195e-21	0.687209	9.66251e-05	0.163349	0.777891	cis only
ENSMUSG00000070056	955.38	-0.423229	0.00460331	-0.713372	0.000717836	0.313234	0.461069	cis only
ENSMUSG00000030868	669.257	-0.285316	0.00121239	-0.389018	0.00509043	0.113746	0.64786	cis only
ENSMUSG00000017707	5357.43	-0.309185	0.0100722	-0.360746	6.60321e-08	0.0672444	0.859569	cis only
ENSMUSG00000023959	145.862	-2.5194	1.70888e-24	-3.0737	7.05419e-11	0.528821	0.609237	cis only
ENSMUSG00000013663	5049.11	0.422573	4.60994e-05	0.391634	0.0428536	0.0389711	0.938404	cis only
ENSMUSG00000022817	2063.38	-0.460393	9.69733e-06	-0.595695	2.13269e-08	0.141904	0.628159	cis only
ENSMUSG00000022816	220.106	0.606238	0.000101357	0.788483	0.0383088	-0.163109	0.809427	cis only
ENSMUSG00000027363	1878.57	0.346217	0.000672633	0.341981	0.00190553	0.00205685	0.994877	cis only
ENSMUSG00000003477	4797.16	-0.515154	0.0424351	0.159557	0.00680656	-0.662578	0.134846	cis only
ENSMUSG00000062110	225.429	-0.692285	1.53127e-05	-0.972836	0.00526406	0.252233	0.679375	cis only
ENSMUSG00000029650	2249.81	-0.35166	0.0244658	-0.569977	6.49737e-05	0.227189	0.554562	cis only
ENSMUSG00000049971	1450.81	0.893482	0.000128065	1.25061	8.05734e-28	-0.313048	0.728775	cis only
ENSMUSG00000003849	344.527	-1.30239	2.60455e-06	-1.44354	1.15852e-09	0.140343	0.90017	cis only
ENSMUSG00000026193	60694	0.422709	0.00015465	0.468753	1.61061e-31	-0.0387713	0.929961	cis only
ENSMUSG00000029447	2342.89	-0.3937	0.0331718	-0.636005	0.0382687	0.198368	0.783241	cis only
ENSMUSG00000027695	299.752	-0.941478	2.38335e-14	-1.14013	0.0165193	0.214886	0.774896	cis only
ENSMUSG00000024924	738.144	2.12484	6.11406e-06	1.16741	0.0010268	0.9499	0.439148	cis only
ENSMUSG00000014748	1931.25	-0.571882	1.5681e-08	-0.575336	0.0174363	-0.0589438	0.949017	cis only
ENSMUSG00000056091	1459.7	-0.91263	7.81061e-05	-1.21152	4.96014e-11	0.309061	0.652886	cis only
ENSMUSG00000038827	162.749	0.739798	1.08379e-07	0.909604	0.0201602	-0.15565	0.821527	cis only
ENSMUSG00000022337	566.539	-0.790461	8.26925e-10	-1.00825	0.000952648	0.261439	0.630358	cis only
ENSMUSG00000075595	2659.82	-0.356577	0.00168417	-0.527383	1.73444e-07	0.17775	0.585178	cis only
ENSMUSG00000019368	4438.81	0.333631	9.85289e-05	0.328369	0.00615993	0.00999066	0.981873	cis only
ENSMUSG00000027359	32701.8	-0.738388	1.07749e-07	-1.04782	1.12669e-18	0.331598	0.703557	cis only
ENSMUSG00000048379	713.069	0.776972	4.28658e-09	0.597527	0.000604923	0.186408	0.652886	cis only
ENSMUSG00000045107	182.807	0.590808	0.000428026	0.836331	0.0159247	-0.209724	0.740663	cis only
ENSMUSG00000082192	423.926	-1.2148	2.03486e-22	-0.535701	0.00579975	-0.689565	0.355028	cis only
ENSMUSG00000024180	1144.8	0.755988	6.2621e-15	0.403462	0.0235385	0.365947	0.218932	cis only
ENSMUSG00000027761	5921.66	-0.651628	8.84078e-05	-0.598006	3.89353e-31	-0.0424995	0.939866	cis only
ENSMUSG00000029119	1543.15	-0.570784	2.4304e-05	-0.508827	0.00668235	-0.0509713	0.933534	cis only
ENSMUSG00000030560	3294.65	-1.35007	3.94069e-24	-0.796966	4.06493e-08	-0.530963	0.186918	cis only
ENSMUSG00000003585	17594.2	-0.516685	9.83173e-17	-0.562385	0.0441169	-0.0276534	0.969932	cis only
ENSMUSG00000001348	1859.95	-0.38948	0.000767197	-0.358595	0.0485181	-0.021911	0.969932	cis only
ENSMUSG00000024378	2582.12	0.83182	0.000303438	0.758731	1.01043e-11	0.0982787	0.914712	cis only
ENSMUSG00000095567	759.398	0.32014	0.00312769	0.814888	1.87132e-05	-0.446806	0.0920534	cis only
ENSMUSG00000067889	3665.75	-0.766049	1.04654e-09	-1.02487	2.05822e-06	0.240482	0.619532	cis only
ENSMUSG00000037013	879.823	0.370548	0.00069993	0.484122	0.014393	-0.119045	0.776434	cis only
ENSMUSG00000030762	1477.42	-2.10386	2.91974e-20	-1.54945	9.7571e-37	-0.540717	0.370303	cis only
ENSMUSG00000010651	15617	-1.06485	5.20506e-07	-0.499512	2.44187e-30	-0.560801	0.220979	cis only
ENSMUSG00000031490	491.578	0.430849	0.000151026	1.03607	0.000696888	-0.55502	0.106124	cis only
ENSMUSG00000020609	258518	0.438085	0.000157092	0.125443	0.00940968	0.318413	0.22608	cis only
ENSMUSG00000021476	1138.4	0.263832	0.00541057	0.69728	0.0218432	-0.414415	0.213929	cis only
ENSMUSG00000044749	6267.67	-0.495752	2.16983e-10	-0.441719	4.13773e-09	-0.0434655	0.915337	cis only
ENSMUSG00000025403	4585.88	-0.656468	6.84677e-22	-0.383113	4.59417e-08	-0.262404	0.189517	cis only
ENSMUSG00000062397	2364.18	-0.444302	0.00196181	-0.451184	1.592e-06	0.0159538	0.976403	cis only
ENSMUSG00000074264	6214.97	-0.406532	0.000143976	-0.466688	4.86977e-15	0.0644731	0.903101	cis only
ENSMUSG00000050530	284.421	-1.3912	4.91508e-16	-1.64708	6.46674e-14	0.276419	0.630609	cis only
ENSMUSG00000029416	963.46	-0.510351	0.0262781	-0.492502	0.00382644	-0.0123382	0.988669	cis only
ENSMUSG00000021620	3323.34	0.251485	0.0469452	0.683658	0.000104212	-0.367991	0.393622	cis only
ENSMUSG00000040706	4031.2	-0.955643	1.80298e-15	-0.652235	7.70764e-19	-0.30499	0.516498	cis only
ENSMUSG00000023961	375.934	-0.743261	2.85685e-08	-0.755585	0.000200102	0.0149806	0.978611	cis only
ENSMUSG00000023156	371.701	0.494047	0.00307062	0.785399	0.00209351	-0.276817	0.586143	cis only
ENSMUSG00000020570	1662.98	-0.427676	0.000303577	-0.288003	0.0443656	-0.127017	0.759518	cis only
ENSMUSG00000032808	8101.86	-1.48786	0.019244	-1.72098	3.62826e-93	0.267315	0.877788	cis only
ENSMUSG00000036368	975.352	-1.17364	1.91577e-19	-1.35789	0.000129301	0.291118	0.794782	cis only
ENSMUSG00000009647	1189.34	-0.628906	2.44593e-05	-0.587513	0.000100675	-0.0194033	0.976403	cis only
ENSMUSG00000009646	790.711	-0.537953	1.05598e-05	-0.79854	1.94756e-10	0.27252	0.341873	cis only
ENSMUSG00000037344	538.616	-1.01173	6.4467e-08	-1.34674	3.66886e-11	0.331331	0.567486	cis only
ENSMUSG00000024899	6677.68	-0.856765	0.00132535	-0.425599	8.77696e-06	-0.410593	0.530807	cis only
ENSMUSG00000034190	1009.16	0.665686	2.55766e-06	0.786674	4.97926e-06	-0.123356	0.806421	cis only
ENSMUSG00000058655	5313.75	0.261822	0.0127419	-0.226573	0.00796603	0.497027	0.14525	cis only
ENSMUSG00000040658	122.456	-2.21865	4.80315e-35	-1.47362	0.0080523	-0.775149	0.215823	cis only
ENSMUSG00000097124	188.475	-0.671286	0.00750562	-0.809601	0.0263912	0.150263	0.870372	cis only
ENSMUSG00000056820	737.718	1.08213	3.70121e-24	0.937911	9.77413e-09	0.155627	0.689701	cis only
ENSMUSG00000025885	1234.09	-0.347188	0.000431042	-0.369682	0.031095	0.0367546	0.936933	cis only
ENSMUSG00000020111	950.376	-0.218969	0.023546	-0.335301	0.0485181	0.127178	0.703911	cis only
ENSMUSG00000030737	4394.13	-0.658177	6.03628e-14	-0.395648	4.59438e-09	-0.246522	0.43101	cis only
ENSMUSG00000023805	423.574	-1.04064	3.39372e-22	-0.838761	0.0144282	-0.175598	0.756516	cis only
ENSMUSG00000021704	1033.77	0.60335	1.68204e-05	0.588528	0.000745559	0.0347166	0.954506	cis only
ENSMUSG00000073555	1816.43	4.71052	4.26468e-143	4.36468	3.79959e-12	0.570012	0.492338	cis only
ENSMUSG00000001802	680.459	0.691902	6.94496e-07	0.813566	0.000118355	-0.0971824	0.870372	cis only
ENSMUSG00000027078	1276.9	0.423828	0.00668209	0.841893	1.20023e-24	-0.406329	0.145945	cis only
ENSMUSG00000010911	190.515	0.785302	3.55656e-08	1.02856	1.29448e-05	-0.187394	0.790467	cis only
ENSMUSG00000021539	3273.75	-0.41488	0.0157763	-0.336624	3.7575e-07	-0.0646228	0.914532	cis only
ENSMUSG00000029369	6981.52	-0.4889	4.42772e-06	-0.382351	1.67943e-14	-0.100428	0.809427	cis only
ENSMUSG00000000275	2330.17	0.293353	0.00614829	0.488351	2.99477e-05	-0.181198	0.570992	cis only
ENSMUSG00000036046	1228.96	0.562292	1.71878e-05	0.911673	0.00735627	-0.30453	0.563703	cis only
ENSMUSG00000113660	142.105	0.710802	2.12385e-05	1.49607	7.44924e-05	-0.781653	0.0688845	cis only
ENSMUSG00000001663	4298.03	-0.802688	2.56098e-05	-0.832868	1.06384e-44	0.045928	0.944521	cis only
ENSMUSG00000025809	5149.93	-0.321115	0.00426701	-0.528639	1.16528e-05	0.215818	0.704962	cis only
ENSMUSG00000030532	196.791	1.409	5.42867e-27	2.04658	0.000153297	-0.632807	0.322231	cis only
ENSMUSG00000002763	1497.98	-0.520098	0.00738449	-0.323198	0.0237636	-0.18636	0.79047	cis only
ENSMUSG00000024588	4354.85	-0.265012	0.00012744	-0.249484	0.00668452	-0.00795839	0.976738	cis only
ENSMUSG00000031441	1318.4	2.27436	1.05928e-65	2.04222	7.65117e-33	0.265528	0.579534	cis only
ENSMUSG00000007594	453.311	-1.59741	3.54906e-30	-0.959231	2.88387e-05	-0.655932	0.0692995	cis only
ENSMUSG00000060073	2624.81	-0.306698	0.0303781	-0.211004	0.0365398	-0.0873719	0.914712	cis only
ENSMUSG00000063524	5893.01	-0.456057	0.000386286	-0.554967	2.09511e-14	0.113563	0.795084	cis only
ENSMUSG00000019877	5467.05	0.464679	0.000214562	0.242095	0.000908618	0.23401	0.343985	cis only
ENSMUSG00000020261	1954.46	-0.47171	2.90857e-06	-0.403188	0.0138746	-0.0830913	0.865153	cis only
ENSMUSG00000039956	1125.47	0.636913	4.76348e-08	0.802995	2.12021e-09	-0.141077	0.814022	cis only
ENSMUSG00000038776	11855.6	-0.783597	6.4467e-08	-0.444175	1.41788e-08	-0.330404	0.36265	cis only
ENSMUSG00000073424	4864.23	-0.460478	0.000197046	-0.2179	0.0023371	-0.232425	0.561108	cis only
ENSMUSG00000027488	299.607	0.950379	1.3993e-09	1.49167	3.21702e-05	-0.503354	0.363205	cis only
ENSMUSG00000040430	903.349	0.609553	0.000318775	0.616123	0.00138566	-0.00442025	0.994269	cis only
ENSMUSG00000022750	273.489	-1.04365	1.1355e-19	-1.02625	0.00616492	-0.0549742	0.939903	cis only
ENSMUSG00000090035	490.112	-0.841893	2.4123e-12	-1.40733	8.97446e-08	0.571421	0.0833589	cis only
ENSMUSG00000106303	256.274	1.63887	2.96106e-15	1.14588	0.0342611	0.441669	0.702854	cis only
ENSMUSG00000032977	518.288	0.396352	0.0037683	0.833315	6.87787e-06	-0.441528	0.220093	cis only
ENSMUSG00000032500	253.592	-2.72837	3.12196e-53	-2.46364	1.14296e-05	-0.238898	0.839797	cis only
ENSMUSG00000041625	1075.92	-0.481775	2.57696e-06	-0.636519	2.2275e-05	0.157586	0.629536	cis only
ENSMUSG00000002588	16830	-0.388389	0.000587792	-0.367583	2.61614e-12	-0.0153378	0.973636	cis only
ENSMUSG00000029047	239.559	-1.26046	4.6032e-15	-1.14007	0.0193539	-0.129689	0.901362	cis only
ENSMUSG00000028792	3755.67	-0.734719	2.83295e-12	-1.03126	1.95976e-12	0.300421	0.349525	cis only
ENSMUSG00000028797	591.79	1.07758	7.48991e-25	1.30269	2.2983e-08	-0.205725	0.652886	cis only
ENSMUSG00000018417	5599.78	-0.623682	8.1258e-12	-0.63994	0.0253575	0.0473736	0.933433	cis only
ENSMUSG00000028961	1022.25	-0.467637	0.026547	-0.426882	0.0386816	-0.0363891	0.961405	cis only
ENSMUSG00000058013	1230.29	2.08149	7.38321e-49	2.21034	3.09748e-17	-0.0852046	0.924387	cis only
ENSMUSG00000018166	3681.23	0.944886	2.94239e-07	0.765678	2.76245e-11	0.181921	0.773328	cis only
ENSMUSG00000021003	212.358	0.611394	3.55532e-05	0.858731	0.000948911	-0.233805	0.625031	cis only
ENSMUSG00000029580	15886.5	-0.506349	1.01242e-05	-0.577442	9.68458e-27	0.0883421	0.864138	cis only
ENSMUSG00000087579	368.864	1.17726	0.00236616	-0.527657	0.25569	1.61336	0.00887179	trans only
ENSMUSG00000004446	303.318	-0.380899	0.0036861	0.472835	0.0533097	-0.811973	0.00595347	trans only
ENSMUSG00000021636	379.108	-0.713566	4.67018e-05	0.163199	0.817239	-0.865495	0.0325328	trans only
ENSMUSG00000028713	372.56	0.944237	2.15393e-20	0.240855	0.736425	0.745032	0.0280958	trans only
ENSMUSG00000022350	1518.3	0.271718	0.00306663	-0.498101	0.324522	0.803783	0.00651612	trans only
ENSMUSG00000019889	2736.42	0.348111	0.00016677	-0.0825042	0.821927	0.437084	0.0269725	trans only
ENSMUSG00000021501	743.145	-1.92311	2.71813e-22	-0.75576	0.245172	-1.15911	0.0406522	trans only
ENSMUSG00000045160	1093.12	-0.425911	0.000587792	0.416415	0.324369	-0.835507	0.003016	trans only
ENSMUSG00000020926	1332.78	-1.20202	0.00211498	0.018538	0.964514	-1.19912	0.0248621	trans only
ENSMUSG00000067336	1586.2	0.503702	5.68612e-05	-0.0998697	0.766774	0.613318	0.0118692	trans only
ENSMUSG00000028580	1526.91	0.24679	0.0211125	-0.327196	0.213622	0.5784	0.0157695	trans only
ENSMUSG00000025139	1367.83	0.293336	0.00541142	-0.646834	0.0677854	0.945796	0.000168854	trans only
ENSMUSG00000055296	1751.33	0.562192	9.74802e-07	0.10595	0.450146	0.466187	0.0185978	trans only
ENSMUSG00000021067	248.069	0.677396	9.15608e-06	-0.214494	0.767019	0.847879	0.0485314	trans only
ENSMUSG00000004364	1809.19	0.312905	0.0128479	-0.294133	0.339995	0.615171	0.0256097	trans only
ENSMUSG00000038002	469.567	0.349237	0.014239	-0.527604	0.297728	0.916119	0.00837013	trans only
ENSMUSG00000055319	796.408	0.503528	0.000793718	-0.107653	0.788475	0.626456	0.0370918	trans only
ENSMUSG00000022453	483.832	-0.453187	0.000363166	0.417052	0.42466	-0.84769	0.0172254	trans only
ENSMUSG00000040327	287.029	-1.14219	5.71975e-13	-0.0665716	0.933209	-1.07795	0.00144315	trans only
ENSMUSG00000046982	582.82	0.34859	0.00119726	-0.566323	0.429762	0.984073	0.0115399	trans only
ENSMUSG00000063952	835.89	0.747903	1.59439e-19	0.24677	0.484985	0.52592	0.0150618	trans only
ENSMUSG00000025026	417.763	0.701466	9.69641e-08	-0.0131993	0.985472	0.743305	0.0243295	trans only
ENSMUSG00000022827	477.449	-0.630101	4.12386e-10	-0.0559324	0.928796	-0.581903	0.0299493	trans only
ENSMUSG00000020580	1042.92	0.477041	0.000564955	-0.231366	0.657453	0.733698	0.03436	trans only
ENSMUSG00000089872	281.35	-0.594996	3.47466e-07	0.265905	0.768982	-0.832647	0.0403132	trans only
ENSMUSG00000073411	4212.43	1.58197	1.63104e-30	0.00688659	0.983544	1.63698	0.000127141	trans only
ENSMUSG00000005089	3224.69	1.20116	3.65524e-11	-0.0425084	0.871741	1.25477	6.75932e-06	trans only
ENSMUSG00000037416	932.584	0.321374	0.0341275	-0.335462	0.262918	0.663156	0.018295	trans only
ENSMUSG00000041570	674.799	0.33674	0.0232619	-0.663228	0.343127	0.995194	0.0243295	trans only
ENSMUSG00000020321	11017.2	-0.444381	0.000520426	-0.052071	0.531763	-0.3831	0.041665	trans only
ENSMUSG00000024247	429.795	0.47592	0.00642343	-0.123095	0.712521	0.614013	0.0362899	trans only
ENSMUSG00000021868	759.555	-0.670428	5.03502e-08	-0.062627	0.861129	-0.5891	0.0256097	trans only
ENSMUSG00000030109	2803.05	-0.562603	0.000412588	-0.00118957	0.995894	-0.56207	0.0394393	trans only
ENSMUSG00000025227	211.401	-0.630538	1.30853e-05	0.472402	0.523528	-1.07629	0.00700681	trans only
ENSMUSG00000028518	2554.21	0.806283	6.85972e-09	0.274185	0.0541693	0.533682	0.0360666	trans only
ENSMUSG00000037966	2911.11	-0.527952	2.38267e-07	-0.0666416	0.571329	-0.447396	0.0169674	trans only
ENSMUSG00000024082	318.3	-0.383607	0.0039297	0.605338	0.324522	-0.88674	0.0256097	trans only
ENSMUSG00000000120	265.087	0.491841	0.00200201	-0.666305	0.164325	1.18133	0.00081376	trans only
ENSMUSG00000053646	1156.2	-1.04123	4.76348e-08	0.151714	0.83472	-1.19052	0.00247346	trans only
ENSMUSG00000002227	670.424	-0.355214	0.0161604	0.874094	0.0698648	-1.23276	0.000419562	trans only
ENSMUSG00000026718	526.417	0.916198	8.738e-23	0.168766	0.649682	0.757977	0.000168854	trans only
ENSMUSG00000021676	10850.8	0.470629	2.35305e-09	-0.0620823	0.748894	0.544855	0.000256167	trans only
ENSMUSG00000037621	427.541	0.657959	0.000757917	-0.40949	0.485886	1.09473	0.0230776	trans only
ENSMUSG00000021364	10754.3	-0.819811	5.01712e-18	-0.16896	0.346781	-0.643293	0.0370918	trans only
ENSMUSG00000019849	1068.73	-0.265321	0.0248588	0.660723	0.118464	-0.900571	0.00226041	trans only
ENSMUSG00000026478	980.962	0.85547	7.05844e-22	0.15259	0.593372	0.714355	1.15106e-05	trans only
ENSMUSG00000019768	733.54	-1.05898	0.0089559	0.296398	0.435778	-1.36416	0.0172254	trans only
ENSMUSG00000032353	318.187	-0.362792	0.0377544	0.35698	0.342395	-0.727239	0.0406522	trans only
ENSMUSG00000025555	497.893	-0.902092	2.21372e-15	-0.276687	0.566881	-0.633577	0.03436	trans only
ENSMUSG00000031532	2951.96	-0.426692	0.00463736	0.210684	0.327114	-0.630995	0.0115145	trans only
ENSMUSG00000040274	550.215	0.962753	2.00396e-09	-0.07572	0.952159	1.02276	0.0449335	trans only
ENSMUSG00000059495	5261.97	0.334455	5.04376e-05	-0.0560381	0.771288	0.389693	0.0256097	trans only
ENSMUSG00000025823	5118.44	-0.680225	1.01906e-09	-0.0530982	0.768982	-0.614918	0.00148155	trans only
ENSMUSG00000039323	9450.71	-0.884385	4.46559e-06	0.019319	0.92347	-0.888738	0.03436	trans only
ENSMUSG00000025176	5317	-0.60142	2.39482e-11	-0.0177038	0.961372	-0.573923	0.0410216	trans only
ENSMUSG00000021756	5800.18	0.194	0.0408212	-0.140151	0.0655014	0.343575	0.039222	trans only
ENSMUSG00000020085	609.903	-0.931507	1.81715e-09	-0.0298631	0.976369	-0.881026	0.0325328	trans only
ENSMUSG00000027940	1530.48	-1.24755	1.52841e-48	-0.173344	0.870207	-1.13958	0.00196018	trans only
ENSMUSG00000029761	10205.9	0.396584	0.00352776	-0.0612479	0.710091	0.469099	0.039814	trans only
ENSMUSG00000022139	1441.34	0.576553	3.99884e-07	-0.145607	0.833228	0.697395	0.0358286	trans only
ENSMUSG00000027351	644.453	0.372187	0.0317644	-0.734575	0.16557	1.02427	0.0482544	trans only
ENSMUSG00000042333	201.928	-0.615369	8.15926e-05	0.256292	0.683389	-0.849717	0.03436	trans only
ENSMUSG00000022868	124611	-0.65824	1.07889e-14	0.0505038	0.360415	-0.697598	4.45827e-10	trans only
ENSMUSG00000033855	256.521	0.419954	0.00146525	-0.212022	0.701587	0.626303	0.0406522	trans only
ENSMUSG00000061111	347.722	-0.39976	0.00960342	0.308387	0.529551	-0.697753	0.0406522	trans only
ENSMUSG00000025880	293.586	0.700842	9.31718e-05	-0.416378	0.617063	1.17181	0.0171311	trans only
ENSMUSG00000022025	88.4375	-1.59349	2.33177e-11	0.0967548	0.941298	-1.59267	0.00700681	trans only
ENSMUSG00000004535	3792.8	0.237525	0.0266575	-0.15892	0.500409	0.405641	0.0497558	trans only
ENSMUSG00000025579	2669.73	-0.525897	5.59985e-05	0.0700788	0.752163	-0.588026	0.0257133	trans only
ENSMUSG00000007891	2515.3	-0.467083	0.000569399	0.0456315	0.846742	-0.499974	0.0237844	trans only
ENSMUSG00000084349	517.038	-1.36213	4.16298e-12	0.47959	0.519636	-1.89368	1.15106e-05	trans only
ENSMUSG00000034118	678.882	-1.48229	3.80709e-46	-0.402698	0.0855329	-1.06595	2.41257e-07	trans only
ENSMUSG00000038521	4112.71	-0.34702	0.0163598	0.2608	0.0976369	-0.587062	0.0197959	trans only
ENSMUSG00000029456	1749.53	-0.620853	1.18281e-07	0.0124076	0.967984	-0.623008	0.000478802	trans only
ENSMUSG00000062031	1003.22	-0.882492	9.05293e-14	0.356439	0.127548	-1.20983	1.45475e-08	trans only
ENSMUSG00000035614	423.567	0.440134	0.00539438	-0.316908	0.351092	0.768436	0.0105529	trans only
ENSMUSG00000047412	1614.29	0.563041	1.70537e-07	-0.0309322	0.954486	0.6203	0.0248621	trans only
ENSMUSG00000021824	2443.56	0.769238	2.51606e-09	-0.0739503	0.783748	0.862048	9.96676e-05	trans only
ENSMUSG00000039795	404.817	0.374569	0.000534552	-0.305939	0.569629	0.676204	0.0256097	trans only
ENSMUSG00000041891	8230.69	-0.193042	0.0186254	-1.60177	7.05419e-11	1.39489	9.36904e-13	cis + trans
ENSMUSG00000038745	2479.98	1.31976	2.47614e-28	0.470955	0.000405167	0.856588	1.02587e-05	cis + trans
ENSMUSG00000039065	333.407	0.298356	0.0299613	0.919657	3.75744e-05	-0.601321	0.037701	cis + trans
ENSMUSG00000069792	158.419	-1.26536	8.66021e-10	-3.60151	4.58243e-21	2.38923	1.19886e-07	cis + trans
ENSMUSG00000109644	2087.02	1.64291	3.25101e-33	0.575731	0.000404356	1.09237	4.08933e-06	cis + trans
ENSMUSG00000021236	9951.8	-0.279928	0.0435103	-0.780616	1.04357e-51	0.509868	0.0314484	cis + trans
ENSMUSG00000090175	4096.58	-1.76152	5.94284e-35	-0.481891	4.5064e-09	-1.27045	1.64597e-07	cis + trans
ENSMUSG00000019122	1929.6	0.475891	0.00153807	2.33546	7.35213e-48	-1.87042	5.60872e-13	cis + trans
ENSMUSG00000051989	178.982	-0.710468	0.000138488	-1.84283	2.40245e-12	1.14782	0.000419562	cis + trans
ENSMUSG00000002781	482.409	0.47955	0.000116203	1.27151	3.42008e-06	-0.733016	0.0177909	cis + trans
ENSMUSG00000005949	439.144	0.315657	0.00324667	1.14069	5.63304e-05	-0.780095	0.00163607	cis + trans
ENSMUSG00000022853	14549.3	-1.29935	3.03034e-16	-0.49235	4.13582e-08	-0.81458	0.0234592	cis + trans
ENSMUSG00000068747	688.671	-3.81701	3.25453e-131	-2.17431	1.91429e-07	-1.6708	0.000254493	cis + trans
ENSMUSG00000034785	2218.86	-1.69614	2.91425e-16	-0.449768	8.28397e-06	-1.23599	0.000178208	cis + trans
ENSMUSG00000028914	404.493	0.715377	3.16541e-09	1.38661	2.91892e-09	-0.629434	0.0314484	cis + trans
ENSMUSG00000025396	7789.43	-0.88536	6.62551e-08	-0.275464	0.00055582	-0.596332	0.0420419	cis + trans
ENSMUSG00000015970	5908.08	-0.258376	0.013576	-0.904675	2.48751e-11	0.646873	0.00196018	cis + trans
ENSMUSG00000067235	14544.2	-1.40427	4.02115e-23	-2.43536	1.74546e-76	1.02831	5.73763e-06	cis + trans
ENSMUSG00000047409	335.096	-0.776914	1.01038e-14	-1.41949	5.72411e-07	0.584579	0.0470015	cis + trans
ENSMUSG00000020743	1128.19	-0.497877	8.44416e-05	-1.19194	3.27366e-06	0.714468	0.0127382	cis + trans
ENSMUSG00000071551	1495.97	-0.634605	0.00222964	-2.38797	5.76386e-27	1.75993	7.54907e-06	cis + trans
ENSMUSG00000042229	291.716	0.579811	0.000103834	1.28134	2.27124e-08	-0.702243	0.0376624	cis + trans
ENSMUSG00000041881	1050.02	0.504541	2.35607e-06	1.48846	1.79743e-32	-0.969768	3.08566e-09	cis + trans
ENSMUSG00000063019	181.447	-0.826476	2.87738e-06	-1.71408	1.8808e-08	0.899449	0.0215156	cis + trans
ENSMUSG00000054428	102.383	0.593626	0.0183968	3.05936	1.27866e-08	-2.47861	6.13854e-06	cis + trans
ENSMUSG00000021277	459.743	0.434477	0.000223968	1.20949	0.000980616	-0.767522	0.025853	cis + trans
ENSMUSG00000046718	1916.76	-1.30695	1.78511e-13	-0.506635	4.78577e-05	-0.788692	0.0360666	cis + trans
ENSMUSG00000066233	52.289	0.627716	0.00845003	1.89511	0.000404356	-1.19257	0.0209603	cis + trans
ENSMUSG00000030983	1205.68	0.462269	0.000180471	1.54643	0.000686017	-1.02369	0.0103354	cis + trans
ENSMUSG00000056116	765.322	1.00674	1.4584e-13	1.81054	1.35772e-20	-0.802304	0.0031178	cis + trans
ENSMUSG00000029319	688.278	-0.274009	0.0195004	-1.72431	9.29454e-07	1.48517	2.72135e-07	cis + trans
ENSMUSG00000027698	886.048	0.419265	0.0401575	1.63562	1.44823e-14	-1.20842	0.000137176	cis + trans
ENSMUSG00000030905	385.477	-0.773634	1.43589e-05	-2.41885	8.24966e-07	1.60579	0.000419562	cis + trans
ENSMUSG00000022809	1554.47	-0.505437	8.688e-07	-1.0831	9.51598e-11	0.596745	0.00887179	cis + trans
ENSMUSG00000061232	2438.24	-1.80161	1.33505e-76	-3.97416	3.84796e-78	2.16271	1.68916e-10	cis + trans
ENSMUSG00000058921	1436.53	0.236741	0.0197144	1.06288	8.98958e-28	-0.805935	1.05332e-05	cis + trans
ENSMUSG00000027559	40050.1	-0.528143	0.00475589	-1.47489	0	0.962479	0.000122069	cis + trans
ENSMUSG00000074882	1713.9	0.99661	0.0135895	2.45657	4.80856e-111	-1.45168	0.00219705	cis + trans
ENSMUSG00000064193	647.858	-2.66348	9.0888e-53	-8.82186	3.12688e-30	6.17888	5.42007e-34	cis + trans
ENSMUSG00000026511	1054.66	-0.575603	6.53404e-06	-1.8081	5.29086e-05	1.39022	0.00150606	cis + trans
ENSMUSG00000003429	961.349	-0.52902	0.00487915	-1.5801	1.70868e-10	0.95589	0.0406522	cis + trans
ENSMUSG00000010601	2234	1.16194	7.73065e-19	2.61993	3.05381e-15	-1.30409	0.000178765	cis + trans
ENSMUSG00000024254	4942.71	-0.624106	0.00118421	0.401077	0.000158414	-1.04296	0.00196018	cis x trans
ENSMUSG00000025465	5727.53	-0.425579	0.000780966	0.306409	0.00178566	-0.713886	0.0256097	cis x trans
ENSMUSG00000042312	136.117	-0.524126	0.0170692	0.573409	0.0494332	-1.06935	0.00231665	cis x trans
ENSMUSG00000057346	409.27	-0.970773	3.01061e-06	0.688727	0.000243361	-1.67869	2.42136e-05	cis x trans
ENSMUSG00000025130	26689.9	-0.239922	0.0328147	1.1463	2.84069e-52	-1.36865	1.81617e-09	cis x trans
ENSMUSG00000018604	859.896	0.773732	3.40064e-05	-0.467908	0.0183514	1.25889	0.000442129	cis x trans
ENSMUSG00000027984	8814.01	-0.295134	0.0140318	0.470437	2.73925e-07	-0.757726	0.000327372	cis x trans
ENSMUSG00000019987	34289.7	-0.623776	0.000579253	1.17223	0.00205101	-1.64321	0.000508498	cis x trans
ENSMUSG00000040505	3255.64	-0.51187	0.00557291	0.611159	0.000138049	-1.11343	0.000280617	cis x trans
ENSMUSG00000027371	360.412	-0.598327	0.00019636	2.42048	2.05064e-06	-2.93662	9.32475e-15	cis x trans
ENSMUSG00000053175	573.115	0.43693	0.00284519	-0.75663	4.21453e-05	1.17715	0.00350794	cis x trans
ENSMUSG00000024304	3162.9	0.328836	0.0062464	-0.247419	0.0178287	0.583344	0.00232915	cis x trans
ENSMUSG00000060613	17112.8	-0.62895	4.0056e-05	1.87552	6.11272e-39	-2.44883	2.24396e-15	cis x trans
ENSMUSG00000000326	3035.33	0.647646	0.000672633	-0.463733	0.0198106	1.10505	0.00412396	cis x trans
ENSMUSG00000042770	3139.81	0.302095	0.000875418	-0.408546	0.00027627	0.71988	3.80443e-05	cis x trans
ENSMUSG00000032702	1969.34	-0.24513	0.0286471	0.365639	0.00485799	-0.60637	0.00126357	cis x trans
ENSMUSG00000028247	410.664	-0.682724	7.53891e-05	2.1637	2.46983e-06	-2.873	1.84835e-14	cis x trans
ENSMUSG00000024391	4067.6	-0.500718	0.0028616	0.420374	9.45876e-11	-0.912025	0.000478802	cis x trans
ENSMUSG00000053329	2385.41	-0.401806	0.00116961	1.01342	7.02897e-16	-1.40155	3.89976e-15	cis x trans
ENSMUSG00000045991	2895.85	0.344536	0.0232348	-0.519647	0.00771506	0.860434	0.00081376	cis x trans
ENSMUSG00000021751	8290.2	-0.32191	0.00275141	0.463427	1.68675e-06	-0.775454	8.03364e-07	cis x trans
ENSMUSG00000090877	162.572	1.30086	6.95881e-07	-1.66519	0.00216697	2.86835	1.75854e-08	cis x trans
ENSMUSG00000045636	6244.19	0.373056	0.00393208	-0.42778	8.99777e-05	0.826044	0.000369823	cis x trans
ENSMUSG00000020571	6276.75	-0.722785	2.79858e-07	0.719801	2.54265e-07	-1.40359	3.96383e-05	cis x trans
ENSMUSG00000071533	890.586	0.346242	0.000992934	-0.58957	0.00913776	0.939289	1.15106e-05	cis x trans
ENSMUSG00000107881	3338.54	0.434797	3.85866e-08	-0.391962	0.00999355	0.825552	9.64582e-07	cis x trans
ENSMUSG00000024990	56281.3	-0.387068	0.00149696	0.171049	2.7313e-05	-0.548295	0.000295463	cis x trans
ENSMUSG00000024827	10374.2	-0.385114	0.0166859	0.153339	0.0278689	-0.531642	0.0420419	cis x trans
ENSMUSG00000023939	819.171	-0.320559	0.0100352	2.05565	1.49727e-11	-2.30789	1.95334e-16	cis x trans
ENSMUSG00000045975	4790.06	-0.385396	0.000235936	0.256623	0.0293336	-0.632629	0.007153	cis x trans
ENSMUSG00000018209	703.003	0.0386741	0.749643	-0.485548	0.0339124	0.535296	0.00435301	compensatory
ENSMUSG00000021585	966.426	-0.177441	0.0880818	-0.822752	3.36313e-08	0.647197	0.000167877	compensatory
ENSMUSG00000030884	4381.45	0.0056219	0.973338	0.493348	5.63136e-16	-0.47278	0.0192741	compensatory
ENSMUSG00000022019	268.24	-0.0155683	0.937507	-1.25661	0.000752692	1.24578	3.60822e-05	compensatory
ENSMUSG00000070690	900.766	-0.213707	0.418108	1.00911	3.40747e-06	-1.211	0.00143469	compensatory
ENSMUSG00000024759	4871.7	-0.0571759	0.659121	2.05003	2.07637e-11	-2.07084	2.77975e-19	compensatory
ENSMUSG00000036275	2947.33	-0.211518	0.176358	0.329887	0.00133045	-0.52641	0.0255925	compensatory
ENSMUSG00000018362	717.917	-0.299792	0.125853	-2.2762	1.69778e-08	1.99386	5.9195e-08	compensatory
ENSMUSG00000071072	2163.09	0.0507774	0.796056	-1.37611	0.00089318	1.35176	0.0118692	compensatory
ENSMUSG00000033781	1404.15	0.180488	0.115772	-0.559605	0.0153146	0.727725	0.00081376	compensatory
ENSMUSG00000075705	6294.93	-0.0835954	0.528854	0.689701	8.14624e-07	-0.763359	3.82556e-05	compensatory
ENSMUSG00000031634	924.131	0.0874591	0.617225	2.92079	5.21203e-21	-2.77141	2.61009e-21	compensatory
ENSMUSG00000032558	207.262	-0.309273	0.054827	-1.15702	0.00662252	0.878212	0.0269725	compensatory
ENSMUSG00000026669	973.357	-0.114898	0.860173	-2.05871	2.13937e-05	1.87598	0.0072197	compensatory
ENSMUSG00000021033	17940.4	0.147203	0.212072	-1.93985	1.66718e-92	2.09524	5.02514e-43	compensatory
ENSMUSG00000069744	1540.53	-0.264027	0.0951328	1.19526	6.66056e-05	-1.41248	3.33885e-05	compensatory
ENSMUSG00000061518	3554.73	-0.164798	0.289323	-0.978516	0.0146511	0.799615	0.0406674	compensatory
ENSMUSG00000032311	117.941	-0.365001	0.2179	1.57319	0.00566638	-1.83254	0.000458208	compensatory
ENSMUSG00000078652	1783	0.0788579	0.461745	1.17213	0.00811736	-0.959215	2.90725e-06	compensatory
ENSMUSG00000027012	1247.93	-0.0311207	0.805138	0.782697	0.00554405	-0.757041	0.0493419	compensatory
ENSMUSG00000035473	3233.95	0.105307	0.247569	1.46438	1.50552e-29	-1.34145	4.64574e-22	compensatory
ENSMUSG00000044147	851.932	0.138511	0.27556	1.90821	0.000403738	-1.41312	0.000833712	compensatory
ENSMUSG00000021922	51671.2	-0.240004	0.130411	0.484444	1.20885e-14	-0.725313	0.00887179	compensatory
ENSMUSG00000055943	1946.56	0.104339	0.353429	0.573664	6.61499e-06	-0.466641	0.0280077	compensatory
ENSMUSG00000063320	206.356	-0.0617352	0.784507	2.43544	2.76559e-08	-2.41072	8.51008e-10	compensatory
ENSMUSG00000026874	19743.9	0.125285	0.529467	-1.72957	1.89731e-23	1.88621	9.9949e-11	compensatory
ENSMUSG00000026878	4033.57	-0.0190005	0.854304	-1.08784	3.41598e-10	1.0767	3.10113e-14	compensatory
ENSMUSG00000030826	788.184	-0.0906551	0.686968	1.27661	7.83936e-07	-1.37482	1.15528e-05	compensatory
ENSMUSG00000010122	2686.61	0.30264	0.11627	1.20938	4.71676e-28	-0.89834	0.00121185	compensatory
ENSMUSG00000041445	455.159	0.167061	0.134781	0.898634	0.00192005	-0.758198	0.00248365	compensatory
ENSMUSG00000044033	983.285	0.176361	0.419354	1.28412	1.10664e-10	-1.11161	0.000488026	compensatory
ENSMUSG00000000303	1392.54	-0.327342	0.0993945	0.611645	0.00755908	-0.919165	0.0325328	compensatory
ENSMUSG00000063904	1426.07	-0.223741	0.119596	0.482773	0.00348335	-0.695627	0.000695262	compensatory
ENSMUSG00000026489	13262.1	-0.253275	0.0856522	1.21653	7.30377e-126	-1.45419	4.64574e-22	compensatory
ENSMUSG00000000594	5554.15	0.0397948	0.839566	-1.05665	5.74233e-12	1.11844	0.000165577	compensatory
ENSMUSG00000001380	724.122	-0.0405942	0.757765	1.38727	1.61154e-06	-1.36702	2.45225e-09	compensatory
ENSMUSG00000049090	2908.81	-0.084739	0.562593	0.315698	4.46026e-05	-0.397182	0.0354062	compensatory
ENSMUSG00000027067	1390.75	-0.0499177	0.69179	-1.52481	1.04431e-17	1.46407	1.19529e-16	compensatory
ENSMUSG00000003435	1507.43	0.0406222	0.787248	-0.77867	3.96188e-07	0.82163	3.1222e-05	compensatory
ENSMUSG00000002280	506.298	-0.118771	0.422768	0.503784	0.0375593	-0.601371	0.0122544	compensatory
ENSMUSG00000022177	349.805	-0.0593788	0.816914	-2.048	2.88613e-05	1.92619	4.46182e-06	compensatory
ENSMUSG00000022174	1326.12	-0.146568	0.282573	-1.91988	6.68562e-17	1.74061	0.00445728	compensatory
ENSMUSG00000029313	1215.68	0.230726	0.0965513	1.54583	0.000545806	-1.31145	0.000400117	compensatory
ENSMUSG00000035561	2968.11	0.451216	0.0736531	1.70174	7.469e-19	-1.20052	0.0467033	compensatory
ENSMUSG00000048832	301.879	0.239874	0.122845	-1.51907	0.00769073	1.53186	0.000274902	compensatory
ENSMUSG00000026398	2010.94	0.0769629	0.476337	0.687767	0.00441509	-0.619894	0.0128998	compensatory
ENSMUSG00000020827	2247.85	0.189138	0.205737	-1.0626	9.0228e-08	1.23108	6.23243e-08	compensatory
ENSMUSG00000027495	2949.43	-0.208167	0.088628	-0.689913	6.99691e-16	0.483472	0.00797768	compensatory
ENSMUSG00000070780	2065.09	-0.136425	0.458262	-0.692228	2.37744e-14	0.561664	0.0437524	compensatory
ENSMUSG00000058022	3258.48	-0.0175719	0.935316	-0.691774	0.000642762	0.718097	0.037981	compensatory
ENSMUSG00000032363	723.039	-0.215261	0.415188	0.910855	2.92485e-07	-1.10757	0.00247346	compensatory
ENSMUSG00000020532	3094.62	-0.177142	0.377145	0.4407	0.0037071	-0.600682	0.0483428	compensatory
ENSMUSG00000020091	7960.94	0.0896514	0.245409	-1.9447	4.62573e-55	2.03822	4.86351e-68	compensatory
ENSMUSG00000021097	3725.52	0.152443	0.227503	-0.390194	0.00814422	0.556343	0.0450465	compensatory
ENSMUSG00000060407	16501.6	-0.184986	0.184911	0.619083	1.3562e-30	-0.798219	8.03364e-07	compensatory
ENSMUSG00000021686	1263.53	0.0641457	0.541094	-0.397276	0.0118813	0.472419	0.00264099	compensatory
ENSMUSG00000015083	4423.2	-0.315594	0.118441	1.75126	5.45682e-71	-2.05191	1.17451e-19	compensatory
ENSMUSG00000020010	459.749	-0.239729	0.369337	1.1662	0.00155343	-1.35041	0.00119135	compensatory
ENSMUSG00000066366	30029.7	0.0340595	0.90533	6.33239	1.3849e-10	-6.33045	4.64574e-22	compensatory
ENSMUSG00000026816	228.533	0.0478527	0.781606	0.701707	0.0086576	-0.621495	0.03436	compensatory
ENSMUSG00000032064	573.847	-0.333304	0.113984	1.18703	0.0236457	-1.47013	0.00128996	compensatory
ENSMUSG00000036636	1527.02	-0.227247	0.0709841	0.849723	0.0297651	-1.08562	0.000303158	compensatory
ENSMUSG00000049382	4664.63	-0.239478	0.346862	-1.10751	4.30993e-32	0.87035	0.0157695	compensatory
ENSMUSG00000030313	3847.22	0.0959624	0.421394	-0.434752	0.0271623	0.5429	0.0127636	compensatory
ENSMUSG00000052512	2019	0.148333	0.598004	-0.84539	0.0214602	0.972999	0.0490182	compensatory
ENSMUSG00000025934	31422.6	0.130146	0.563618	1.06592	6.67585e-129	-0.928045	0.000290779	compensatory
ENSMUSG00000042251	5819.47	0.0318968	0.854452	-0.514304	1.37068e-07	0.558376	0.00340612	compensatory
ENSMUSG00000036995	224.808	-0.384949	0.196399	1.39804	0.00423567	-1.69761	0.00114939	compensatory
ENSMUSG00000021076	727.413	0.0071321	0.972823	1.30994	0.0117396	-1.28406	0.000899376	compensatory
ENSMUSG00000036819	276.638	0.0490429	0.752288	-0.989461	0.000265825	1.05642	1.23e-06	compensatory
ENSMUSG00000061838	7588.83	-0.0386047	0.787173	0.435991	1.25782e-06	-0.462179	0.0371401	compensatory
ENSMUSG00000020017	16138.9	-0.258282	0.13102	3.52565	4.31871e-23	-3.71989	4.6888e-49	compensatory
ENSMUSG00000020664	4014.68	-0.106521	0.462628	1.08202	5.75267e-08	-1.14811	2.38745e-05	compensatory
ENSMUSG00000030157	1390.05	0.181023	0.508787	1.18434	5.5547e-24	-0.993584	0.00449375	compensatory
ENSMUSG00000031823	434.148	-0.00495681	0.985492	0.99387	0.0166209	-1.00901	0.00777978	compensatory
ENSMUSG00000021460	795.099	0.195487	0.104472	1.01741	6.17615e-12	-0.817608	5.77752e-05	compensatory
ENSMUSG00000000159	173.623	-0.095958	0.623435	0.906395	0.000404356	-0.972972	0.000379006	compensatory
ENSMUSG00000014907	151.508	0.0906016	0.661178	-0.933049	0.0406761	1.00714	0.0146685	compensatory
ENSMUSG00000053559	751.754	-0.184538	0.170961	0.678161	1.32252e-07	-0.856395	2.59824e-06	compensatory
ENSMUSG00000020553	2140.59	-0.27166	0.301929	0.742077	6.60984e-09	-0.983067	0.0209603	compensatory
ENSMUSG00000025006	725.531	0.234804	0.0806068	-0.715626	0.00686611	0.961195	0.000417437	compensatory
ENSMUSG00000093674	3254.89	0.114612	0.622316	1.82306	2.11018e-11	-1.70004	9.64582e-07	compensatory
ENSMUSG00000021595	1985.86	0.157815	0.363869	1.62299	3.41671e-05	-1.51416	2.67165e-05	compensatory
ENSMUSG00000038622	107.146	-0.23302	0.257325	-1.3028	0.019897	1.01593	0.0352886	compensatory
ENSMUSG00000022969	95.3744	-0.379344	0.0696336	-1.34196	0.00338932	1.03147	0.0448329	compensatory
ENSMUSG00000085438	3033.74	-0.0491005	0.751775	1.62708	0.00089318	-1.64226	1.78824e-06	compensatory
ENSMUSG00000035031	12511.1	-0.323506	0.420713	-1.45249	1.07692e-61	1.12077	0.0256097	compensatory
ENSMUSG00000031447	11075.3	-0.138288	0.0711471	0.182603	0.00894041	-0.312806	0.00833226	compensatory
ENSMUSG00000020366	1635.86	-0.0176243	0.84644	-0.920524	0.026444	0.914669	0.000300741	compensatory
ENSMUSG00000103711	250.954	-0.305863	0.0615441	0.860456	2.2886e-05	-1.16933	0.000319014	compensatory
ENSMUSG00000033688	11774.1	-0.217345	0.139471	0.850485	1.45813e-39	-1.04499	0.000302606	compensatory
ENSMUSG00000021759	241.586	0.218021	0.187658	1.76546	0.000564385	-1.49738	0.000152972	compensatory
ENSMUSG00000037649	78.2503	-0.160399	0.563618	1.06131	0.0272328	-1.11513	0.0176593	compensatory
ENSMUSG00000036256	1396.66	0.184956	0.0892875	-0.844802	1.22987e-12	1.03877	1.03356e-12	compensatory
ENSMUSG00000074071	771.709	0.280038	0.0945289	0.957632	1.41496e-08	-0.67681	0.0266642	compensatory
ENSMUSG00000112129	4438	0.2202	0.14132	0.962469	7.10227e-16	-0.728645	0.00973262	compensatory
ENSMUSG00000038046	163.785	-0.27772	0.16511	1.36309	0.00123006	-1.59117	6.75932e-06	compensatory
ENSMUSG00000025486	1038.81	0.0396637	0.853448	0.871067	0.0217707	-0.85457	0.0280966	compensatory
ENSMUSG00000008575	4368.88	0.0402236	0.786923	-0.675956	0.0436559	0.720556	0.0118692	compensatory
ENSMUSG00000022512	1970.15	0.326591	0.0604425	1.19532	3.16289e-50	-0.866899	0.00647895	compensatory
ENSMUSG00000020604	706.208	-0.351205	0.0782722	0.473327	0.048201	-0.809914	0.0345716	compensatory
ENSMUSG00000034729	399.533	-0.156672	0.328962	-0.781493	0.004338	0.668158	0.041665	compensatory
ENSMUSG00000079012	12907.6	0.420033	0.0636154	1.53295	5.56998e-14	-1.09244	0.0118375	compensatory
ENSMUSG00000019944	1924.47	-0.180715	0.120166	0.483889	0.0237636	-0.660049	0.00113983	compensatory
ENSMUSG00000020576	837.503	-0.0181834	0.915534	0.641683	0.0375039	-0.624761	0.0255265	compensatory
ENSMUSG00000038412	681.636	0.0307435	0.899519	1.05963	0.0177658	-0.901792	0.0489206	compensatory
ENSMUSG00000018821	347.97	0.0373506	0.876428	1.04146	0.00012185	-0.983644	0.00216478	compensatory
ENSMUSG00000020265	1272.37	-0.138578	0.296605	0.553061	0.00191639	-0.669972	0.000947711	compensatory
ENSMUSG00000054405	692.646	0.100694	0.574874	1.36878	7.63139e-06	-1.20869	3.05508e-05	compensatory
ENSMUSG00000032737	1155.2	0.161034	0.143411	1.07121	0.00564035	-0.915321	0.00638094	compensatory
ENSMUSG00000021477	12487.8	-0.140712	0.389759	0.465831	0.00010896	-0.580488	0.039814	compensatory
ENSMUSG00000032348	1419.25	-0.306474	0.262333	1.33282	7.87713e-15	-1.63251	1.26581e-05	compensatory
ENSMUSG00000028189	262.695	0.126723	0.519608	0.143626	0.821927	0.0449116	0.949017	conserved
ENSMUSG00000020752	366.332	-0.186287	0.203561	-0.185936	0.852057	0.00357746	0.994985	conserved
ENSMUSG00000044533	3901.08	-0.149878	0.378779	-0.404671	0.580097	0.220607	0.778251	conserved
ENSMUSG00000027406	4161.9	-0.129857	0.209306	-0.177481	0.32743	0.0727417	0.922272	conserved
ENSMUSG00000021583	2849	-0.174931	0.134781	-0.156647	0.12753	-0.00222297	0.994985	conserved
ENSMUSG00000030881	257.508	0.343844	0.0669643	0.511033	0.53969	-0.171247	0.861963	conserved
ENSMUSG00000007338	658.399	-0.0139166	0.917188	-0.308583	0.566207	0.269881	0.507187	conserved
ENSMUSG00000029911	591.759	-0.0898393	0.62815	0.367273	0.0721053	-0.457505	0.257766	conserved
ENSMUSG00000026842	921.208	-0.0561835	0.694541	-0.1252	0.720075	0.0703037	0.867302	conserved
ENSMUSG00000034435	1136.78	0.13914	0.287299	0.0116295	0.977514	0.14992	0.759518	conserved
ENSMUSG00000017721	1665.95	-0.0504381	0.777922	0.23474	0.657453	-0.217501	0.792949	conserved
ENSMUSG00000078812	7231.62	-0.0569799	0.665293	-0.0611221	0.564285	0.0117078	0.969932	conserved
ENSMUSG00000015478	785.982	-0.310374	0.0880042	-0.0161904	0.972063	-0.250872	0.806113	conserved
ENSMUSG00000041130	2218.79	0.0185478	0.92376	0.00790837	0.9854	0.0146464	0.976738	conserved
ENSMUSG00000016921	2331.27	0.193223	0.159353	0.166889	0.594222	0.0349529	0.963407	conserved
ENSMUSG00000020349	2717.18	0.0048134	0.978636	-0.267206	0.35952	0.295611	0.448266	conserved
ENSMUSG00000064145	1259.29	0.118561	0.242337	0.0871685	0.771044	0.0417376	0.916581	conserved
ENSMUSG00000054723	393.272	-0.109525	0.527514	0.0750327	0.892487	-0.180162	0.704326	conserved
ENSMUSG00000054720	224.598	-0.222126	0.291869	0.783877	0.238836	-0.988153	0.0530433	conserved
ENSMUSG00000036748	279.007	-0.133923	0.439663	0.00711785	0.994935	-0.281836	0.703557	conserved
ENSMUSG00000055897	463.564	-0.00418678	0.992516	0.0393447	0.961372	-0.0326668	0.972408	conserved
ENSMUSG00000031918	922.679	-0.0153853	0.9244	-0.115302	0.750709	0.121442	0.866392	conserved
ENSMUSG00000038633	2228.01	0.0965866	0.456439	0.0179316	0.97697	0.138458	0.845975	conserved
ENSMUSG00000030352	857.624	-0.0776634	0.637861	0.26017	0.4306	-0.345688	0.453121	conserved
ENSMUSG00000073468	329.211	-0.0405391	0.811829	-0.517447	0.436593	0.531622	0.35752	conserved
ENSMUSG00000035325	4195.67	0.200525	0.0599821	0.0775932	0.820881	0.140306	0.761545	conserved
ENSMUSG00000022255	2321.42	-0.0633812	0.627668	-0.0704786	0.798216	0.0198474	0.964091	conserved
ENSMUSG00000034636	2039.7	0.16228	0.0917977	0.157625	0.598619	0.0166168	0.971684	conserved
ENSMUSG00000029426	4457.3	0.115647	0.254659	-0.0813303	0.751963	0.208288	0.330917	conserved
ENSMUSG00000021638	774.767	-0.201682	0.406292	0.0902245	0.712521	-0.261702	0.652886	conserved
ENSMUSG00000021639	226.96	0.26336	0.0884281	0.258749	0.779005	0.00899441	0.9905	conserved
ENSMUSG00000032580	1303.78	0.203348	0.203443	-0.059895	0.952159	0.238627	0.715416	conserved
ENSMUSG00000033985	276.553	-0.136369	0.336945	-0.24126	0.627217	0.107793	0.841622	conserved
ENSMUSG00000024943	649.817	-0.137307	0.486324	0.118528	0.827287	-0.277481	0.647602	conserved
ENSMUSG00000024942	276.089	-0.0913379	0.559199	-0.135179	0.862883	0.0511414	0.94119	conserved
ENSMUSG00000024949	1484.57	0.207923	0.0750965	-0.100897	0.748816	0.313827	0.473644	conserved
ENSMUSG00000079614	1168.31	0.0910269	0.54233	0.307062	0.286464	-0.194594	0.698368	conserved
ENSMUSG00000005615	2211.54	-0.0312726	0.748715	-0.0252868	0.941417	0.00679992	0.988888	conserved
ENSMUSG00000026547	489.075	-0.0435307	0.90457	-0.38127	0.566207	0.355098	0.723789	conserved
ENSMUSG00000064302	630.576	0.136992	0.342032	-0.0277467	0.962241	0.181564	0.681389	conserved
ENSMUSG00000014195	785.594	-0.136891	0.417071	-0.131159	0.696405	0.00308313	0.994269	conserved
ENSMUSG00000098557	357.077	0.0722076	0.792823	-0.234979	0.47671	0.315349	0.561557	conserved
ENSMUSG00000030761	457.597	-0.187744	0.21386	-0.248491	0.511827	0.0698656	0.914712	conserved
ENSMUSG00000009739	338.57	0.192614	0.220627	0.449408	0.235507	-0.248219	0.622077	conserved
ENSMUSG00000065954	1536.43	0.0507596	0.808143	-0.278286	0.613581	0.332726	0.52671	conserved
ENSMUSG00000041303	483.692	0.0126361	0.935269	-0.11186	0.855798	0.133511	0.80326	conserved
ENSMUSG00000022016	1216.03	0.00144091	0.994827	-0.357595	0.0516408	0.364472	0.189958	conserved
ENSMUSG00000022013	528.732	0.137847	0.520219	-0.0397659	0.914551	0.212618	0.721698	conserved
ENSMUSG00000020527	414.681	0.269082	0.0697666	0.346612	0.681223	-0.083355	0.924387	conserved
ENSMUSG00000013646	388.285	0.0156265	0.942353	-0.135064	0.826111	0.168841	0.761545	conserved
ENSMUSG00000025544	4171.93	0.00186965	0.993009	0.447094	0.476888	-0.426717	0.349228	conserved
ENSMUSG00000025545	776.34	0.102192	0.530901	0.209343	0.298286	-0.0910993	0.87543	conserved
ENSMUSG00000039176	1176.74	-0.256294	0.0830721	-0.136233	0.663669	-0.112336	0.814022	conserved
ENSMUSG00000052392	2065.08	-0.648119	0.114556	-0.17599	0.508952	-0.393117	0.689701	conserved
ENSMUSG00000021731	479.189	-0.269931	0.0669025	0.188342	0.493531	-0.44144	0.303722	conserved
ENSMUSG00000021733	342.513	0.267863	0.188293	0.489952	0.368201	-0.211169	0.776449	conserved
ENSMUSG00000035877	2848.39	-0.0297662	0.869564	0.0188642	0.94978	-0.0384953	0.938363	conserved
ENSMUSG00000008090	606.527	-0.26629	0.10027	-0.152486	0.710186	-0.0790079	0.913736	conserved
ENSMUSG00000052934	1025.42	0.249256	0.239791	0.2571	0.14624	-0.0077739	0.9905	conserved
ENSMUSG00000022831	140.821	-0.180098	0.371235	0.237877	0.801214	-0.40559	0.55024	conserved
ENSMUSG00000020063	305.508	0.0806589	0.640513	0.0490877	0.969644	0.0584872	0.942903	conserved
ENSMUSG00000020064	1223.72	0.178046	0.162082	0.312038	0.438393	-0.140831	0.797191	conserved
ENSMUSG00000030967	1551.87	0.0684049	0.561554	0.0229249	0.945541	0.0455261	0.939866	conserved
ENSMUSG00000030965	648.015	0.0409509	0.724671	0.0659108	0.880786	-0.0167532	0.965898	conserved
ENSMUSG00000070699	333.279	0.119985	0.589072	0.0767256	0.890152	0.073379	0.922272	conserved
ENSMUSG00000070697	753.885	0.123756	0.389003	0.0488786	0.904625	0.0868954	0.86451	conserved
ENSMUSG00000033703	383.285	-0.120528	0.602051	0.21789	0.737147	-0.318695	0.658891	conserved
ENSMUSG00000033701	415.879	0.300999	0.0765139	0.126134	0.880353	0.216538	0.776434	conserved
ENSMUSG00000037461	459.218	0.22972	0.135662	0.107828	0.904014	0.0787301	0.922272	conserved
ENSMUSG00000031701	2770.62	0.0466149	0.788784	0.0341357	0.878474	0.016802	0.971684	conserved
ENSMUSG00000031703	1162.68	-0.113648	0.261928	0.0620062	0.838186	-0.156219	0.691615	conserved
ENSMUSG00000003458	1062.6	-0.102174	0.328352	0.304843	0.625272	-0.39896	0.285759	conserved
ENSMUSG00000023007	362.817	-0.233359	0.220219	-0.330879	0.600893	0.107807	0.897262	conserved
ENSMUSG00000026034	1480.61	0.160765	0.403685	0.149726	0.743858	0.040433	0.959103	conserved
ENSMUSG00000049553	773.06	0.168186	0.338056	0.0245781	0.969433	0.150172	0.789369	conserved
ENSMUSG00000030816	815.762	0.0462399	0.750155	0.238642	0.765613	-0.170048	0.798462	conserved
ENSMUSG00000022353	3938.71	0.337921	0.0587934	0.059592	0.839483	0.296726	0.587378	conserved
ENSMUSG00000034867	642.605	-0.0396499	0.77985	0.436136	0.21757	-0.457975	0.125616	conserved
ENSMUSG00000006241	162.277	-0.291	0.148789	0.322785	0.600483	-0.633759	0.201179	conserved
ENSMUSG00000032422	503.78	-0.0211337	0.903173	0.0719421	0.862883	-0.0601338	0.914472	conserved
ENSMUSG00000041540	611.429	0.290302	0.0586765	0.613169	0.297728	-0.303424	0.647602	conserved
ENSMUSG00000026457	2594.63	-0.100353	0.293917	-0.159631	0.548824	0.0916357	0.874981	conserved
ENSMUSG00000016520	759.438	-0.244738	0.12823	-0.259821	0.228219	0.0251172	0.963407	conserved
ENSMUSG00000053604	92.1191	-0.141861	0.520219	-0.224727	0.778778	0.0860801	0.920815	conserved
ENSMUSG00000051934	203.173	-0.102586	0.517076	-0.0236389	0.971032	-0.0645585	0.91223	conserved
ENSMUSG00000039713	182.345	0.0677495	0.753796	-0.243524	0.67564	0.316146	0.568653	conserved
ENSMUSG00000023243	914.658	-0.0986669	0.79503	-0.0891074	0.880557	-0.0236855	0.982484	conserved
ENSMUSG00000019433	335.638	-0.0726924	0.724022	0.086388	0.919203	-0.176887	0.800219	conserved
ENSMUSG00000000441	1233.03	-0.118707	0.32007	0.149425	0.700663	-0.247578	0.473644	conserved
ENSMUSG00000031546	242.576	0.210916	0.201937	0.776128	0.191561	-0.564386	0.303064	conserved
ENSMUSG00000031545	4615.54	-0.207461	0.188293	-0.0441097	0.880557	-0.164709	0.802549	conserved
ENSMUSG00000031549	2350.35	-0.174799	0.0814039	0.0658083	0.872342	-0.244535	0.358295	conserved
ENSMUSG00000025979	565.132	0.203452	0.128454	-0.231067	0.64586	0.451134	0.24055	conserved
ENSMUSG00000025971	285.573	-0.039078	0.853274	0.116519	0.846034	-0.172169	0.78343	conserved
ENSMUSG00000022191	296.368	0.0104616	0.956506	0.643649	0.306915	-0.536258	0.281711	conserved
ENSMUSG00000022195	445.911	-0.132211	0.391013	-0.0953855	0.801021	-0.0292646	0.954506	conserved
ENSMUSG00000029670	229.64	-0.0578669	0.779849	-0.11017	0.903027	0.108243	0.908651	conserved
ENSMUSG00000038145	1395.7	-0.0876022	0.54233	-0.0876748	0.751963	0.012613	0.976738	conserved
ENSMUSG00000025358	253.235	0.067714	0.751429	-0.208808	0.817239	0.347422	0.584826	conserved
ENSMUSG00000116564	333.581	0.0535029	0.765798	-0.164908	0.821927	0.247728	0.673499	conserved
ENSMUSG00000052214	1427.13	-0.125105	0.417071	0.220382	0.533554	-0.336391	0.358295	conserved
ENSMUSG00000018286	2173.48	-0.167688	0.140526	0.094154	0.635887	-0.252791	0.515177	conserved
ENSMUSG00000021509	572.338	-0.337554	0.0510547	0.19253	0.645401	-0.475375	0.304045	conserved
ENSMUSG00000021500	1575.15	0.25297	0.0520398	0.0206841	0.976369	0.2121	0.674025	conserved
ENSMUSG00000024754	532.728	0.0640934	0.794534	0.565493	0.0503117	-0.485322	0.327006	conserved
ENSMUSG00000029992	990.266	0.0500805	0.81052	0.0232433	0.952159	0.039417	0.942027	conserved
ENSMUSG00000029999	581.81	0.0306043	0.879443	0.100739	0.933395	-0.00886732	0.99186	conserved
ENSMUSG00000029998	5386.14	-0.0344683	0.744426	0.016051	0.916213	-0.0437811	0.912413	conserved
ENSMUSG00000073775	320.235	0.0321137	0.897606	-0.184484	0.551812	0.23432	0.620417	conserved
ENSMUSG00000035297	759.501	0.0337603	0.831738	0.350483	0.213199	-0.295509	0.349525	conserved
ENSMUSG00000001151	422.403	-0.0202491	0.90942	-0.0188721	0.979948	0.0251562	0.967565	conserved
ENSMUSG00000001150	773.856	0.188317	0.20144	0.366926	0.14313	-0.168005	0.691615	conserved
ENSMUSG00000038188	171.422	-0.158672	0.465162	0.156214	0.858244	-0.315169	0.648007	conserved
ENSMUSG00000040268	370.043	0.0103316	0.969609	0.0250212	0.975982	-0.0169216	0.982362	conserved
ENSMUSG00000059486	450.959	0.0238585	0.916597	-0.196249	0.821768	0.276454	0.686192	conserved
ENSMUSG00000059481	60402.7	-0.0802731	0.449116	-0.0558132	0.449577	-0.0158255	0.977751	conserved
ENSMUSG00000005107	2610.87	-0.128057	0.27414	-0.0101229	0.967949	-0.118993	0.79642	conserved
ENSMUSG00000040482	417.167	0.123346	0.498648	0.00136507	0.997968	0.136754	0.818222	conserved
ENSMUSG00000057228	2547.44	0.172791	0.338681	0.0671564	0.820881	0.122729	0.79642	conserved
ENSMUSG00000002346	2637.66	0.121858	0.433923	0.0513891	0.846878	0.0861239	0.864138	conserved
ENSMUSG00000071528	1215.07	0.0594857	0.675708	-0.340951	0.160075	0.395398	0.347134	conserved
ENSMUSG00000014601	438.989	-0.172376	0.105801	-0.00235717	0.995358	-0.157006	0.602252	conserved
ENSMUSG00000014606	1645.39	-0.10923	0.535098	-0.0124686	0.99097	-0.13654	0.938363	conserved
ENSMUSG00000020929	858.338	-0.0981005	0.379683	-0.21852	0.573176	0.105984	0.797581	conserved
ENSMUSG00000030029	695.681	-0.19278	0.189451	0.082146	0.894415	-0.257556	0.603341	conserved
ENSMUSG00000039501	1276.3	-0.00778083	0.968342	-0.121982	0.783748	0.109663	0.810164	conserved
ENSMUSG00000039509	277.32	0.0300686	0.87125	0.0545936	0.959758	-0.0120348	0.987001	conserved
ENSMUSG00000056899	362.427	-0.241789	0.196399	-0.166677	0.704508	-0.0710432	0.914712	conserved
ENSMUSG00000021326	391.537	0.246526	0.106303	0.22722	0.607839	0.031396	0.964091	conserved
ENSMUSG00000022781	1007.14	0.00736022	0.967165	-0.0766862	0.828215	0.0883504	0.820025	conserved
ENSMUSG00000022787	153.955	-0.148994	0.407835	-0.0875212	0.913902	-0.0478309	0.942903	conserved
ENSMUSG00000022789	1468.78	-0.0904096	0.532553	-0.116336	0.553505	0.00740384	0.9905	conserved
ENSMUSG00000070953	202.912	0.128019	0.485464	0.0683405	0.941298	0.128471	0.85931	conserved
ENSMUSG00000028809	1964.52	0.240159	0.122428	-0.146258	0.500279	0.421287	0.53683	conserved
ENSMUSG00000022438	110.218	-0.0659947	0.78618	-0.282315	0.757783	0.223524	0.782567	conserved
ENSMUSG00000025786	889.558	-0.0377028	0.762853	-0.0827452	0.87879	0.067524	0.894388	conserved
ENSMUSG00000049858	3928.72	0.122614	0.412722	0.34347	0.389629	-0.141518	0.910688	conserved
ENSMUSG00000020496	1729.62	-0.238775	0.0870736	-0.0439532	0.966334	-0.221936	0.728775	conserved
ENSMUSG00000033904	253.341	-0.0380495	0.839828	-0.294616	0.735004	0.233829	0.743847	conserved
ENSMUSG00000033909	650.1	0.00816616	0.973517	-0.230565	0.801004	0.206646	0.79547	conserved
ENSMUSG00000020149	4259.62	0.120199	0.430128	-0.00208122	0.994935	0.128344	0.756403	conserved
ENSMUSG00000018565	375.781	-0.10438	0.460472	0.0196405	0.982935	-0.0961031	0.889641	conserved
ENSMUSG00000039086	183.209	-0.255048	0.0707272	-0.265033	0.810532	0.091622	0.92416	conserved
ENSMUSG00000039087	2235.25	0.165273	0.467157	-0.26868	0.218227	0.449216	0.335661	conserved
ENSMUSG00000086040	296.436	-0.403701	0.200328	-0.566251	0.102409	0.169303	0.866392	conserved
ENSMUSG00000058446	2178.88	0.0939865	0.434263	-0.0541835	0.818436	0.155059	0.509789	conserved
ENSMUSG00000024493	1153.63	-0.11043	0.436124	-0.0948121	0.723237	-0.00238814	0.994708	conserved
ENSMUSG00000073988	11576.4	-0.000132031	0.999654	-0.0512428	0.833563	0.0559123	0.927039	conserved
ENSMUSG00000059316	961.958	-0.165638	0.314052	0.158993	0.541801	-0.325784	0.608971	conserved
ENSMUSG00000004568	869.155	0.212853	0.11653	0.165218	0.639206	0.0576495	0.919625	conserved
ENSMUSG00000004565	897.099	0.15805	0.464589	-0.346901	0.683491	0.505914	0.440313	conserved
ENSMUSG00000004561	260.013	0.133589	0.560797	-0.173012	0.871247	0.255222	0.760212	conserved
ENSMUSG00000003033	860.1	0.007984	0.960543	-0.336863	0.206524	0.357667	0.264181	conserved
ENSMUSG00000003039	1455.25	0.127137	0.326739	-0.246697	0.169921	0.400194	0.12457	conserved
ENSMUSG00000015536	2682.11	-0.0148575	0.901806	0.178653	0.25896	-0.184873	0.45289	conserved
ENSMUSG00000002635	158.598	0.0292062	0.885328	-0.249886	0.783748	0.288995	0.659866	conserved
ENSMUSG00000000673	8670.17	-0.215043	0.0661271	-0.0989482	0.297274	-0.107787	0.731853	conserved
ENSMUSG00000050777	1301.87	-0.158646	0.44172	0.0400883	0.889891	-0.186277	0.711016	conserved
ENSMUSG00000040385	1561.03	0.0243089	0.904333	-0.168082	0.635887	0.218411	0.771083	conserved
ENSMUSG00000040383	717.764	0.0912368	0.505283	0.00391254	0.9944	0.0886162	0.858902	conserved
ENSMUSG00000040033	1597.82	0.0593249	0.738844	-0.0294294	0.961372	0.106109	0.830865	conserved
ENSMUSG00000015095	1064.43	-0.0602795	0.639968	0.0910586	0.846878	-0.149371	0.736913	conserved
ENSMUSG00000056342	1876.89	0.219679	0.0608433	-0.194955	0.625272	0.405748	0.284011	conserved
ENSMUSG00000016018	660.239	0.0756648	0.567589	-0.0427876	0.931729	0.134157	0.743714	conserved
ENSMUSG00000066571	334.486	0.0273114	0.86765	-0.0418568	0.964514	0.120031	0.845755	conserved
ENSMUSG00000030057	5969.64	-0.00412732	0.983924	0.098345	0.47982	-0.0904775	0.803916	conserved
ENSMUSG00000033253	933.849	-0.186168	0.464877	0.0181719	0.975982	-0.204251	0.778251	conserved
ENSMUSG00000033257	764.715	0.113502	0.540913	-0.0935604	0.892691	0.214342	0.710685	conserved
ENSMUSG00000021952	488.1	0.290807	0.102764	-0.558125	0.413145	0.847495	0.0741634	conserved
ENSMUSG00000021957	3197.35	-0.156922	0.323585	-0.216278	0.548152	0.0629833	0.914712	conserved
ENSMUSG00000036550	3958.43	0.142332	0.157517	-0.54767	0.445445	0.748648	0.0626165	conserved
ENSMUSG00000055991	387.061	0.163038	0.168018	0.133932	0.755182	0.0729226	0.886788	conserved
ENSMUSG00000038069	298.586	0.134845	0.365601	-0.461602	0.508952	0.564449	0.238664	conserved
ENSMUSG00000034574	1938.12	-0.0612329	0.715725	-0.477571	0.115136	0.454462	0.230396	conserved
ENSMUSG00000021178	3050.34	-0.161993	0.320775	-0.235897	0.158015	0.071996	0.923875	conserved
ENSMUSG00000021171	774.478	0.187048	0.0504357	0.223709	0.827287	-0.018311	0.982484	conserved
ENSMUSG00000024048	386.358	0.0348986	0.892863	-0.270902	0.368195	0.341344	0.516071	conserved
ENSMUSG00000024045	1285.29	0.167518	0.374063	-0.109166	0.751807	0.304445	0.470002	conserved
ENSMUSG00000044442	205.019	0.199237	0.35032	0.188424	0.737147	0.0703913	0.9399	conserved
ENSMUSG00000044447	934.268	-0.0587132	0.749287	0.0336607	0.952159	-0.0736293	0.913736	conserved
ENSMUSG00000042298	472.582	0.123179	0.349589	0.289174	0.77055	-0.0970559	0.914712	conserved
ENSMUSG00000044197	1114.43	-0.00123125	0.997633	0.213748	0.564183	-0.194879	0.806897	conserved
ENSMUSG00000058761	905.443	-0.130204	0.273903	-0.0896272	0.843404	-0.0208243	0.972408	conserved
ENSMUSG00000008845	633.347	0.313968	0.132369	0.0565444	0.903027	0.272655	0.589599	conserved
ENSMUSG00000027531	1405.34	-0.256277	0.0559869	0.13415	0.443981	-0.385306	0.145945	conserved
ENSMUSG00000025184	257.739	0.0464194	0.80323	0.101874	0.895564	-0.00922157	0.990031	conserved
ENSMUSG00000007029	1009.63	0.0429236	0.831629	0.281463	0.311724	-0.222854	0.592155	conserved
ENSMUSG00000026377	536.503	0.0563197	0.757568	0.0938773	0.751963	-0.0251859	0.964916	conserved
ENSMUSG00000055239	1553.29	0.0456089	0.68828	-0.0713411	0.895416	0.134515	0.72636	conserved
ENSMUSG00000022443	4988.76	0.000356149	0.998138	0.180432	0.55651	-0.198499	0.625031	conserved
ENSMUSG00000001794	1130.51	0.0435304	0.911129	0.347661	0.712521	-0.590458	0.639786	conserved
ENSMUSG00000017615	1113.35	-0.0268044	0.831603	-0.491951	0.207759	0.482177	0.12947	conserved
ENSMUSG00000079037	713.581	0.0918994	0.698701	-0.127862	0.710433	0.213429	0.717523	conserved
ENSMUSG00000054843	981.448	-0.0672726	0.762237	0.0529136	0.903027	-0.100719	0.863397	conserved
ENSMUSG00000041225	778.497	0.221855	0.0645909	0.000827553	0.997968	0.246067	0.47988	conserved
ENSMUSG00000022119	787.38	0.173937	0.228769	-0.196906	0.6901	0.34593	0.481927	conserved
ENSMUSG00000066319	800.497	-0.0672197	0.776951	-0.679801	0.0601259	0.603478	0.178711	conserved
ENSMUSG00000051413	216.362	-0.00957312	0.972751	-0.1629	0.831664	0.166113	0.825529	conserved
ENSMUSG00000020705	1112.02	0.119466	0.371693	-0.126811	0.649682	0.260197	0.45289	conserved
ENSMUSG00000052298	373.008	0.0507526	0.732762	0.0678383	0.934321	-0.0501213	0.938404	conserved
ENSMUSG00000039234	2439.46	-0.0229148	0.897973	-0.0687514	0.760272	0.0550612	0.91223	conserved
ENSMUSG00000035933	472.849	-0.00616171	0.972823	0.271131	0.766774	-0.233575	0.716914	conserved
ENSMUSG00000018750	643.984	0.0410079	0.810856	-0.360074	0.646936	0.411371	0.463796	conserved
ENSMUSG00000020170	846.1	0.130638	0.290019	-0.0420231	0.941965	0.186547	0.633788	conserved
ENSMUSG00000019806	331.734	-0.256083	0.100967	0.072445	0.952159	-0.417462	0.495076	conserved
ENSMUSG00000019802	5230.4	-0.135951	0.303547	-0.0959563	0.598619	-0.0556548	0.9399	conserved
ENSMUSG00000037503	2025.45	-0.0543759	0.643825	-0.200752	0.59694	0.138698	0.756516	conserved
ENSMUSG00000026176	4140.62	-0.0765948	0.51507	-0.114399	0.364982	0.0490272	0.896816	conserved
ENSMUSG00000026177	149.465	0.137746	0.561269	-0.143289	0.903027	0.268651	0.753627	conserved
ENSMUSG00000075703	2967.84	0.00199399	0.993009	-0.0812569	0.820881	0.0881103	0.845755	conserved
ENSMUSG00000035212	348.415	-0.128397	0.411773	-0.0558347	0.961372	-0.0529356	0.942903	conserved
ENSMUSG00000026821	70.7558	-0.315105	0.261478	0.476336	0.523528	-0.762958	0.256411	conserved
ENSMUSG00000028465	3491.98	0.112598	0.390355	0.0675378	0.828215	0.0557879	0.914472	conserved
ENSMUSG00000044254	1136.24	0.444164	0.310446	0.22949	0.218616	0.221813	0.806113	conserved
ENSMUSG00000058355	2538.54	0.180839	0.197201	0.00765308	0.98639	0.191782	0.667603	conserved
ENSMUSG00000056608	1267.88	0.116703	0.516274	0.369956	0.510887	-0.196184	0.771791	conserved
ENSMUSG00000046808	150.769	0.214656	0.200497	0.395455	0.589141	-0.157731	0.828237	conserved
ENSMUSG00000007613	721.997	0.276549	0.0762595	-0.191939	0.607754	0.485464	0.143944	conserved
ENSMUSG00000074151	491.025	-0.451658	0.0662726	-0.151935	0.833228	-0.346101	0.727685	conserved
ENSMUSG00000015488	816.892	-0.23054	0.0910546	-0.149226	0.773704	-0.112883	0.933774	conserved
ENSMUSG00000019689	314.848	-0.194134	0.240329	-0.217235	0.508952	0.0465774	0.938665	conserved
ENSMUSG00000050244	506.122	0.061758	0.808143	-0.106778	0.877015	0.194891	0.774269	conserved
ENSMUSG00000062232	724.946	-0.031906	0.849538	0.00433192	0.995358	-0.101293	0.886174	conserved
ENSMUSG00000022701	137.1	0.204949	0.299998	-0.0785825	0.94978	0.276562	0.724863	conserved
ENSMUSG00000029131	1048.49	0.140442	0.365568	0.392076	0.62656	-0.126992	0.877621	conserved
ENSMUSG00000020412	893.437	0.0489527	0.702377	0.11723	0.903027	-0.115553	0.860752	conserved
ENSMUSG00000028668	1040.21	-0.078315	0.470185	0.111682	0.742644	-0.187743	0.759836	conserved
ENSMUSG00000062908	11445.6	-0.0448166	0.815975	0.110434	0.190428	-0.152765	0.745764	conserved
ENSMUSG00000062901	2366.77	0.218441	0.262333	0.0175055	0.962763	0.212742	0.689966	conserved
ENSMUSG00000038970	785.736	-0.0119103	0.943586	0.0214933	0.972063	-0.0185547	0.976403	conserved
ENSMUSG00000032058	626.023	-0.163817	0.155755	0.251983	0.620792	-0.363081	0.324293	conserved
ENSMUSG00000032050	7113.3	0.0842775	0.492498	-0.0421559	0.75771	0.13429	0.570992	conserved
ENSMUSG00000032051	1690.99	-0.188105	0.17853	-0.288469	0.310015	0.106139	0.817856	conserved
ENSMUSG00000039000	1608.85	0.0587436	0.62827	-0.434062	0.474248	0.482674	0.220979	conserved
ENSMUSG00000039007	871.193	-0.0601995	0.737359	0.185134	0.69456	-0.258055	0.605716	conserved
ENSMUSG00000053289	396.978	0.0359817	0.849538	-0.0262757	0.974294	0.100031	0.877621	conserved
ENSMUSG00000021427	4127.52	-0.30396	0.0766496	-0.0168904	0.954934	-0.272677	0.567002	conserved
ENSMUSG00000033096	898.964	0.066722	0.637207	0.226769	0.606822	-0.146428	0.796249	conserved
ENSMUSG00000033099	309.425	0.237996	0.0844486	0.228237	0.488874	0.0462651	0.936456	conserved
ENSMUSG00000004071	1799.13	0.0556945	0.859265	-0.097697	0.774254	0.172114	0.825529	conserved
ENSMUSG00000071415	4761.12	-0.278242	0.168128	-0.26621	0.588358	0.00682555	0.993649	conserved
ENSMUSG00000034042	1288.22	0.1308	0.35331	-0.0898268	0.81543	0.231414	0.498533	conserved
ENSMUSG00000043760	1018.21	-0.0356928	0.878111	0.583949	0.142453	-0.592716	0.155708	conserved
ENSMUSG00000035021	339.156	0.248563	0.202065	0.606748	0.325252	-0.352147	0.626003	conserved
ENSMUSG00000035024	303.297	0.157559	0.34405	0.00726548	0.99422	0.158001	0.825799	conserved
ENSMUSG00000044934	391.744	0.217584	0.139871	-0.0213702	0.980275	0.229221	0.704962	conserved
ENSMUSG00000004815	438.495	-0.0585142	0.816636	-0.304348	0.332674	0.246789	0.715173	conserved
ENSMUSG00000058258	637.051	1.35311	0.064775	0.197835	0.838625	1.26311	0.368392	conserved
ENSMUSG00000032553	564.315	0.0128637	0.946199	0.41879	0.0882747	-0.387391	0.324293	conserved
ENSMUSG00000032557	880.178	-0.13223	0.418516	-0.272052	0.379407	0.153092	0.759855	conserved
ENSMUSG00000001366	1592.03	-0.0811909	0.415188	-0.0832489	0.768057	0.0182964	0.965898	conserved
ENSMUSG00000024359	16486.5	-0.119243	0.466691	-0.0253839	0.887573	-0.0855692	0.858902	conserved
ENSMUSG00000001942	1051.36	0.0296532	0.853772	0.00739558	0.984472	0.0370322	0.935534	conserved
ENSMUSG00000056035	268253	-0.0449969	0.844609	-0.354096	0.560302	0.338311	0.859365	conserved
ENSMUSG00000053510	2121.81	0.00625094	0.961468	0.2123	0.667413	-0.183045	0.643415	conserved
ENSMUSG00000062585	149.951	-0.307091	0.0760067	0.110425	0.923667	-0.34351	0.619454	conserved
ENSMUSG00000030189	718.899	-0.238024	0.0653033	-0.118798	0.817239	-0.13335	0.803916	conserved
ENSMUSG00000038578	181.928	-0.160651	0.374293	-0.330733	0.701748	0.18625	0.809967	conserved
ENSMUSG00000019189	532.477	0.0224025	0.92626	-0.0393045	0.949406	0.0734829	0.914712	conserved
ENSMUSG00000030704	1391.55	0.245061	0.117728	0.164379	0.480846	0.0756311	0.91223	conserved
ENSMUSG00000037286	859.823	0.0166357	0.921979	0.0358375	0.964514	0.0355561	0.95466	conserved
ENSMUSG00000029071	2460.37	-0.110637	0.448065	0.482943	0.160341	-0.571031	0.311113	conserved
ENSMUSG00000029076	2666.96	0.000754894	0.996417	0.266169	0.58933	-0.25952	0.466589	conserved
ENSMUSG00000063972	542.081	-0.229829	0.092531	-0.525324	0.334187	0.355958	0.584826	conserved
ENSMUSG00000022571	495.174	0.00458499	0.986425	0.0244111	0.964514	0.010107	0.989233	conserved
ENSMUSG00000035623	527.977	0.227282	0.0636702	-0.0918616	0.820881	0.350676	0.570992	conserved
ENSMUSG00000020592	7864.8	-0.371314	0.0955528	0.287722	0.562659	-0.639355	0.308393	conserved
ENSMUSG00000020593	1628.79	-0.559956	0.367162	-0.560989	0.137689	0.0513363	0.976738	conserved
ENSMUSG00000035629	685.471	-0.0868602	0.540913	-0.128694	0.88342	0.0789139	0.914712	conserved
ENSMUSG00000020620	3390.31	0.166699	0.400723	0.105415	0.527946	0.0718473	0.933433	conserved
ENSMUSG00000028035	854.162	0.0522581	0.762411	-0.346474	0.311724	0.384662	0.271843	conserved
ENSMUSG00000028030	454.18	0.105932	0.369004	0.21183	0.525639	-0.104683	0.797581	conserved
ENSMUSG00000018449	315.809	0.209897	0.139057	0.420121	0.333354	-0.191385	0.710685	conserved
ENSMUSG00000018442	1994.7	-0.109186	0.420398	-0.0569932	0.887573	-0.0160368	0.976403	conserved
ENSMUSG00000018446	1699.65	-0.158582	0.161301	-0.00593044	0.983544	-0.136988	0.728775	conserved
ENSMUSG00000048911	171.215	-0.304091	0.0593342	0.22203	0.818436	-0.485656	0.378562	conserved
ENSMUSG00000033114	1866.7	0.00388545	0.990138	0.180192	0.783748	-0.192082	0.793902	conserved
ENSMUSG00000005268	5022.11	-0.239338	0.597087	-0.156603	0.244492	-0.0754046	0.939903	conserved
ENSMUSG00000005262	826.679	-0.113077	0.190298	0.440787	0.577362	-0.4108	0.408928	conserved
ENSMUSG00000024621	1141.16	-0.0221026	0.931648	-0.313586	0.084551	0.318351	0.451435	conserved
ENSMUSG00000024622	367.702	0.119936	0.412722	0.0253579	0.975982	0.122072	0.851791	conserved
ENSMUSG00000063888	1464.58	0.111096	0.436855	0.0690303	0.83152	0.0456465	0.927914	conserved
ENSMUSG00000026083	2667.83	0.228803	0.165066	0.0378785	0.903027	0.203728	0.616737	conserved
ENSMUSG00000003378	312.863	-0.00896351	0.974175	-0.443206	0.353937	0.426661	0.392736	conserved
ENSMUSG00000046185	206.947	0.0828491	0.683041	-0.585128	0.172505	0.656033	0.0871161	conserved
ENSMUSG00000074656	2072.22	-0.121376	0.522834	-0.331856	0.202669	0.217562	0.689701	conserved
ENSMUSG00000009112	1223.78	0.0336176	0.792369	-0.31296	0.537841	0.377676	0.278585	conserved
ENSMUSG00000045980	439.346	-0.00714187	0.978718	-0.364407	0.580097	0.419907	0.445633	conserved
ENSMUSG00000045983	16600.4	0.0603823	0.445353	-0.105634	0.667413	0.173011	0.641084	conserved
ENSMUSG00000028953	951.121	0.12631	0.358222	-0.220272	0.617063	0.308488	0.440302	conserved
ENSMUSG00000042406	2087.7	-0.222994	0.207244	-0.0910816	0.735404	-0.143455	0.814022	conserved
ENSMUSG00000042408	213.297	-0.268018	0.182028	0.323097	0.715469	-0.626582	0.327006	conserved
ENSMUSG00000000738	1096	-0.0783237	0.611445	0.244243	0.820881	-0.200434	0.803916	conserved
ENSMUSG00000041846	1624.14	0.0150417	0.942353	-0.0623039	0.854778	0.0926219	0.845354	conserved
ENSMUSG00000041849	481.538	0.074518	0.66394	0.408198	0.501516	-0.30354	0.636506	conserved
ENSMUSG00000050541	2309.77	-0.0656694	0.739807	0.181811	0.563625	-0.239018	0.625031	conserved
ENSMUSG00000049439	259.14	-0.190202	0.286088	-0.297928	0.708759	0.100264	0.91223	conserved
ENSMUSG00000056260	256.183	0.00732816	0.980397	-0.0268892	0.973477	0.0715978	0.925	conserved
ENSMUSG00000015224	202.653	-0.157738	0.410206	0.0854384	0.931729	-0.185588	0.866823	conserved
ENSMUSG00000057133	655.331	0.0362569	0.868106	0.0447858	0.963599	-0.0511439	0.945802	conserved
ENSMUSG00000036188	228.299	0.0526602	0.758411	0.181344	0.823486	-0.0957434	0.897258	conserved
ENSMUSG00000061360	362.273	0.00545251	0.984268	-0.162757	0.684478	0.166933	0.736861	conserved
ENSMUSG00000039988	991.826	0.076366	0.613964	-0.0834565	0.882236	0.235319	0.715673	conserved
ENSMUSG00000062627	577.522	0.132185	0.384287	0.128258	0.880557	0.0334327	0.965898	conserved
ENSMUSG00000036450	950.962	-0.0767469	0.563629	-0.093801	0.787006	0.00825611	0.988545	conserved
ENSMUSG00000037326	517.166	-0.243042	0.17751	-0.00702622	0.989645	-0.222524	0.689347	conserved
ENSMUSG00000020817	1894.07	0.0182661	0.917188	-0.138324	0.727411	0.149822	0.798104	conserved
ENSMUSG00000031864	404.243	-0.214752	0.128291	0.125338	0.919203	-0.286712	0.682228	conserved
ENSMUSG00000031865	1136.69	0.175195	0.226508	-0.113497	0.860041	0.263301	0.590504	conserved
ENSMUSG00000063052	303.012	-0.0893971	0.641403	-0.0587091	0.927078	-0.026016	0.965898	conserved
ENSMUSG00000039473	1122.63	0.137387	0.1943	-0.111386	0.820881	0.256251	0.449101	conserved
ENSMUSG00000039477	1595.95	0.262435	0.11685	-0.32972	0.449323	0.592641	0.129531	conserved
ENSMUSG00000021038	319.284	0.000412083	0.998208	-0.0392023	0.942211	0.0469067	0.92416	conserved
ENSMUSG00000024122	1426.04	0.139479	0.19309	0.0536361	0.918122	0.0908516	0.827482	conserved
ENSMUSG00000042396	882.742	-0.00377475	0.979472	-0.0179685	0.967721	0.0259838	0.961405	conserved
ENSMUSG00000033831	90355.6	0.179761	0.130981	0.251014	0.672791	-0.160032	0.889002	conserved
ENSMUSG00000024789	660.284	0.0389992	0.800703	-0.652289	0.172915	0.68103	0.0679906	conserved
ENSMUSG00000024780	1582.36	0.0625317	0.601662	-0.177256	0.66369	0.245905	0.440029	conserved
ENSMUSG00000024785	2300.81	0.172211	0.233852	0.088251	0.67053	0.0917546	0.806897	conserved
ENSMUSG00000027475	497.663	-0.0506373	0.726487	0.0258303	0.976202	-0.0701414	0.914712	conserved
ENSMUSG00000024870	2878.02	-0.0661968	0.689862	-0.0412578	0.863954	-0.0282965	0.964091	conserved
ENSMUSG00000026788	798.59	-0.0368328	0.768001	0.0179339	0.976202	-0.0495048	0.926813	conserved
ENSMUSG00000030871	411.002	-0.152746	0.236728	0.453026	0.297728	-0.568218	0.0688845	conserved
ENSMUSG00000026437	1077.25	-0.0322159	0.855707	-0.0993313	0.784374	0.0778166	0.899001	conserved
ENSMUSG00000026435	1379.49	-0.376014	0.136883	0.0226506	0.95942	-0.383965	0.461069	conserved
ENSMUSG00000026434	1317.02	-0.178218	0.165166	-0.227337	0.208892	0.0596473	0.903101	conserved
ENSMUSG00000026433	202.276	-0.177086	0.342803	0.31436	0.625611	-0.484599	0.308393	conserved
ENSMUSG00000014355	1582.42	0.134076	0.23728	0.10538	0.810058	0.0591575	0.901362	conserved
ENSMUSG00000014353	711.983	-0.0147419	0.915974	0.174821	0.864063	-0.246454	0.681888	conserved
ENSMUSG00000017831	1300.73	-0.00628371	0.968352	0.284631	0.565605	-0.240304	0.565033	conserved
ENSMUSG00000009090	1998.41	-0.157434	0.359164	0.141407	0.529551	-0.295424	0.461069	conserved
ENSMUSG00000045639	453.359	0.0628264	0.793097	0.337416	0.48391	-0.257394	0.673499	conserved
ENSMUSG00000051510	2088.31	-0.120639	0.439202	-0.0344051	0.967721	-0.0611467	0.932968	conserved
ENSMUSG00000040720	698.798	-0.0525153	0.688044	0.0855287	0.86934	-0.119295	0.781131	conserved
ENSMUSG00000052155	788.568	0.190606	0.144032	-0.246711	0.617063	0.475043	0.212749	conserved
ENSMUSG00000023942	4675.34	-0.395605	0.0613243	-0.117539	0.378037	-0.267876	0.591897	conserved
ENSMUSG00000023944	19051.2	-0.23245	0.0688817	-0.0399781	0.652119	-0.177465	0.603763	conserved
ENSMUSG00000016128	956.439	0.0161584	0.957726	-0.283783	0.373505	0.298735	0.610229	conserved
ENSMUSG00000019961	1123.62	0.00222279	0.991852	-0.357593	0.124459	0.375607	0.230396	conserved
ENSMUSG00000020376	1905.85	-0.0742452	0.438161	-0.107613	0.692768	0.045258	0.924387	conserved
ENSMUSG00000064138	337.158	-0.0287286	0.891497	-0.198674	0.801484	0.158392	0.812767	conserved
ENSMUSG00000113063	150.826	0.0278863	0.94642	0.725135	0.0541693	-0.706162	0.312957	conserved
ENSMUSG00000054263	6651.02	0.509125	0.0646014	0.19909	0.211457	0.302568	0.679383	conserved
ENSMUSG00000020994	1220.68	0.252874	0.25502	0.0221777	0.976369	0.195165	0.818603	conserved
ENSMUSG00000030096	5167.35	-0.181159	0.0679624	0.090781	0.83882	-0.275615	0.355028	conserved
ENSMUSG00000035311	364.604	0.206557	0.179525	-0.197666	0.566207	0.422804	0.234729	conserved
ENSMUSG00000043090	301.4	0.104298	0.436429	-0.322343	0.74754	0.272627	0.827396	conserved
ENSMUSG00000022265	528.936	0.154404	0.374293	-0.161398	0.75771	0.278627	0.619532	conserved
ENSMUSG00000004897	3570.77	0.01946	0.902213	-0.0217425	0.961372	0.047884	0.967565	conserved
ENSMUSG00000004896	275.338	0.231218	0.308202	0.0444254	0.94978	0.192057	0.794636	conserved
ENSMUSG00000042050	267.006	0.286811	0.201781	-0.100778	0.828215	0.394573	0.415651	conserved
ENSMUSG00000034951	707.477	-0.086458	0.522732	-0.264382	0.348137	0.18955	0.592155	conserved
ENSMUSG00000044066	465.271	0.0760654	0.545441	-0.155993	0.704508	0.256708	0.430287	conserved
ENSMUSG00000027628	503.283	-0.0842853	0.61938	-0.00572187	0.989819	-0.0674903	0.909015	conserved
ENSMUSG00000003644	668.15	0.187692	0.0824501	0.242551	0.569629	-0.03185	0.951106	conserved
ENSMUSG00000057342	1765.26	-0.160296	0.471974	0.113112	0.880333	-0.244697	0.739669	conserved
ENSMUSG00000030726	228.995	0.103339	0.593198	-0.131684	0.875302	0.219461	0.731853	conserved
ENSMUSG00000067825	534.596	0.210379	0.108063	0.187134	0.614688	0.0131811	0.983426	conserved
ENSMUSG00000001089	829.963	0.169354	0.301598	-0.0656861	0.872008	0.246404	0.589243	conserved
ENSMUSG00000041354	305.459	-0.212351	0.30928	-0.163113	0.757783	-0.040152	0.959103	conserved
ENSMUSG00000038250	773.631	0.179074	0.26943	-0.0264467	0.967221	0.21397	0.630609	conserved
ENSMUSG00000038252	111.86	0.0601287	0.786626	0.0149159	0.989819	0.0534437	0.952338	conserved
ENSMUSG00000038256	250.753	-0.00628446	0.986766	-0.291373	0.760337	0.313894	0.723365	conserved
ENSMUSG00000037993	795.322	-0.0460096	0.716854	-0.00203067	0.997968	-0.0301609	0.961509	conserved
ENSMUSG00000035840	828.97	0.345293	0.0700299	0.383106	0.0510817	-0.0632442	0.9399	conserved
ENSMUSG00000035845	267.039	-0.0841336	0.751429	0.339733	0.672056	-0.392598	0.657283	conserved
ENSMUSG00000025047	727.134	-0.00209268	0.994818	0.184491	0.56821	-0.165137	0.759518	conserved
ENSMUSG00000032867	901.618	-0.14248	0.442104	0.224844	0.754218	-0.298517	0.714318	conserved
ENSMUSG00000033191	378.584	-0.271167	0.209681	0.0483785	0.959534	-0.299908	0.704962	conserved
ENSMUSG00000027357	1470.98	-0.0943366	0.612233	0.0164334	0.961372	-0.10182	0.848197	conserved
ENSMUSG00000033732	944.503	0.0121976	0.932597	-0.149597	0.704508	0.147783	0.679383	conserved
ENSMUSG00000023075	668.952	0.0846333	0.663809	-0.0321002	0.964514	0.141363	0.803916	conserved
ENSMUSG00000026000	485.301	0.18718	0.310755	0.41835	0.173246	-0.208232	0.691615	conserved
ENSMUSG00000009621	1393.24	0.0150803	0.927481	0.38633	0.548715	-0.313839	0.546953	conserved
ENSMUSG00000043683	1054.73	-0.0844954	0.580852	-0.0380843	0.941298	-0.0251302	0.961405	conserved
ENSMUSG00000007564	1648.96	-0.0496675	0.730075	0.0480682	0.845887	-0.0774136	0.858902	conserved
ENSMUSG00000035104	1731.86	0.0249261	0.920881	0.199357	0.33042	-0.135312	0.840651	conserved
ENSMUSG00000032456	119.153	-0.055395	0.8676	0.622016	0.269987	-0.660618	0.264181	conserved
ENSMUSG00000032458	3360.36	-0.0363394	0.803286	-0.0151466	0.952159	-0.00351095	0.993649	conserved
ENSMUSG00000001240	106.512	-0.00726279	0.982772	-0.239776	0.755409	0.242884	0.739132	conserved
ENSMUSG00000024099	2404.56	-0.12159	0.406038	-0.0190875	0.934563	-0.0892664	0.856027	conserved
ENSMUSG00000024098	1363.3	-0.128077	0.243281	-0.239181	0.286655	0.108865	0.803916	conserved
ENSMUSG00000024096	979.282	-0.022821	0.869634	0.0858693	0.796073	-0.0978189	0.77489	conserved
ENSMUSG00000024095	775.697	0.0366394	0.778382	0.0204962	0.970088	0.0504147	0.914712	conserved
ENSMUSG00000056770	2244.08	0.0726067	0.489679	0.1387	0.564285	-0.0549552	0.908651	conserved
ENSMUSG00000066149	340.291	-0.101518	0.535802	0.216185	0.710091	-0.369202	0.546886	conserved
ENSMUSG00000027177	2962.63	0.0738142	0.505739	-0.144843	0.499803	0.231985	0.327006	conserved
ENSMUSG00000028013	982.925	-0.0891856	0.502111	-0.261098	0.62656	0.176837	0.72891	conserved
ENSMUSG00000025027	951.792	-0.133678	0.361402	0.0105547	0.98639	-0.155708	0.793817	conserved
ENSMUSG00000036104	1025.56	0.00378803	0.985451	0.0683221	0.847834	-0.0562772	0.90017	conserved
ENSMUSG00000036103	1644.86	0.228449	0.138521	0.163157	0.643537	0.0636999	0.913736	conserved
ENSMUSG00000038437	735.227	0.0314216	0.866274	-0.360048	0.62656	0.435282	0.475337	conserved
ENSMUSG00000054385	1190.85	-0.0859616	0.726487	0.423168	0.119527	-0.483813	0.430183	conserved
ENSMUSG00000001767	501.335	-0.150032	0.368723	-0.0914965	0.819491	-0.0338641	0.954506	conserved
ENSMUSG00000020894	580.651	-0.158293	0.328352	-0.153306	0.745412	0.011751	0.984131	conserved
ENSMUSG00000030199	545.675	-0.0627804	0.781873	0.206587	0.748816	-0.233373	0.759518	conserved
ENSMUSG00000023272	501.689	-0.181534	0.590875	0.307607	0.606822	-0.480404	0.561557	conserved
ENSMUSG00000025949	747.748	0.214204	0.170027	0.832607	0.0721053	-0.546052	0.254947	conserved
ENSMUSG00000022637	335.53	-0.129142	0.549706	-0.573303	0.462836	0.355693	0.649891	conserved
ENSMUSG00000022636	1604.9	0.205212	0.196309	-0.0597926	0.875159	0.275205	0.483045	conserved
ENSMUSG00000048307	1235.82	0.350264	0.0721289	0.169747	0.819168	0.16594	0.874056	conserved
ENSMUSG00000029623	1340.2	0.256305	0.0721289	0.0568669	0.798855	0.209088	0.770533	conserved
ENSMUSG00000029621	751.105	-0.320179	0.051684	-0.197278	0.625096	-0.128722	0.812767	conserved
ENSMUSG00000029624	287.879	-0.0736132	0.632888	0.272472	0.521025	-0.344097	0.323918	conserved
ENSMUSG00000038195	204.027	0.0467945	0.820608	0.129831	0.819899	-0.077098	0.922272	conserved
ENSMUSG00000025366	609.731	0.0406948	0.807906	0.2427	0.71788	-0.228906	0.673046	conserved
ENSMUSG00000025364	1675.79	0.157089	0.178274	0.116619	0.828215	0.0680759	0.899792	conserved
ENSMUSG00000035472	393.895	0.134815	0.36332	-0.00138164	0.997968	0.12237	0.817856	conserved
ENSMUSG00000032126	1188.59	-0.167267	0.218967	0.0469788	0.94978	-0.164494	0.776449	conserved
ENSMUSG00000032123	863.316	0.00817331	0.95739	-0.053577	0.950859	0.0751104	0.901698	conserved
ENSMUSG00000068732	841.155	0.0123437	0.936896	-0.0872384	0.852527	0.0940363	0.933534	conserved
ENSMUSG00000074829	99.5749	0.0429988	0.867794	0.782831	0.0806654	-0.704196	0.159761	conserved
ENSMUSG00000020280	503.143	0.0611734	0.713872	0.16638	0.821849	-0.102328	0.881844	conserved
ENSMUSG00000034893	570.407	0.000655807	0.997673	-0.0653218	0.932049	0.0957234	0.87543	conserved
ENSMUSG00000021109	951.175	-0.103468	0.515604	-0.099052	0.701748	0.0260072	0.971684	conserved
ENSMUSG00000046447	2402.66	0.249348	0.0599126	-0.0203542	0.974484	0.317518	0.845755	conserved
ENSMUSG00000024646	21384	-0.158104	0.242634	-0.148973	0.768982	-0.0218345	0.976738	conserved
ENSMUSG00000041143	307	-0.232036	0.200497	0.149156	0.881789	-0.335069	0.608876	conserved
ENSMUSG00000061904	6127.86	-0.295473	0.0572954	0.0578497	0.646453	-0.338532	0.335906	conserved
ENSMUSG00000024055	1559.31	0.0821443	0.610195	-0.268738	0.154279	0.35301	0.239938	conserved
ENSMUSG00000015305	1679.21	-0.20978	0.194657	-0.249749	0.374252	0.0347439	0.952859	conserved
ENSMUSG00000051339	2772.38	-0.244075	0.115577	0.0641843	0.784374	-0.296582	0.618292	conserved
ENSMUSG00000052738	4602.66	-0.185321	0.170798	0.127912	0.347126	-0.299268	0.23427	conserved
ENSMUSG00000054770	169.645	0.12495	0.586483	0.656019	0.324522	-0.526411	0.410779	conserved
ENSMUSG00000022351	802.252	0.813823	0.350136	-0.0278434	0.969433	0.85631	0.585178	conserved
ENSMUSG00000061286	581.411	-0.23864	0.207017	-0.181159	0.593195	-0.043818	0.949017	conserved
ENSMUSG00000061288	1982.57	0.329744	0.105231	-0.247667	0.563625	0.598799	0.212007	conserved
ENSMUSG00000067995	198.722	0.247964	0.115751	0.404119	0.616892	-0.0922495	0.919161	conserved
ENSMUSG00000061130	3128.62	0.154785	0.134831	-0.0335436	0.974484	0.148213	0.803916	conserved
ENSMUSG00000061136	1759.57	0.0972782	0.551761	0.117707	0.921811	0.0219235	0.982208	conserved
ENSMUSG00000054199	356.209	-0.0214478	0.908509	0.277055	0.748096	-0.166828	0.814536	conserved
ENSMUSG00000033545	524.814	0.101174	0.593894	-0.15055	0.828215	0.144206	0.909687	conserved
ENSMUSG00000030019	285.794	0.202738	0.122648	0.185256	0.749818	0.00249491	0.994985	conserved
ENSMUSG00000020918	518.829	0.236799	0.0543203	0.0797635	0.919203	0.193478	0.714318	conserved
ENSMUSG00000020917	7154.75	-0.306555	0.181777	0.157806	0.0904228	-0.456106	0.236648	conserved
ENSMUSG00000018923	132.535	-0.0881245	0.702575	0.238544	0.6871	-0.328812	0.585545	conserved
ENSMUSG00000043019	1392.92	0.333568	0.051684	0.268396	0.66369	0.113349	0.885715	conserved
ENSMUSG00000039536	2680.3	-0.057673	0.659845	0.279204	0.106868	-0.321059	0.131269	conserved
ENSMUSG00000029186	869.106	-0.245225	0.051684	-0.0441032	0.951301	-0.172873	0.736453	conserved
ENSMUSG00000034663	267.737	0.0596657	0.726578	-0.163662	0.875202	0.175489	0.809427	conserved
ENSMUSG00000021661	223.577	0.114813	0.541068	-0.219281	0.813307	0.253623	0.736913	conserved
ENSMUSG00000021669	1123.1	0.165611	0.218691	-0.0827971	0.75771	0.260951	0.385131	conserved
ENSMUSG00000021668	149.841	0.0931755	0.665318	0.291354	0.757783	-0.173627	0.836268	conserved
ENSMUSG00000022401	737.328	-0.126096	0.470368	-0.161988	0.698645	0.0431945	0.941862	conserved
ENSMUSG00000029458	3797.41	0.133399	0.252195	0.0738441	0.736355	0.0709122	0.841622	conserved
ENSMUSG00000028322	263.825	-0.0621991	0.752288	-0.275999	0.734818	0.222191	0.748163	conserved
ENSMUSG00000028327	6361.72	-0.166287	0.252843	-0.0685901	0.645315	-0.0862869	0.840967	conserved
ENSMUSG00000020134	561.814	-0.0706289	0.675263	-0.148231	0.894515	0.00210176	0.99701	conserved
ENSMUSG00000020130	1352.33	-0.0732403	0.688932	-0.421355	0.121116	0.33563	0.532518	conserved
ENSMUSG00000075254	551.511	0.0252265	0.918485	0.429046	0.118999	-0.402184	0.405453	conserved
ENSMUSG00000044350	232.523	0.307162	0.246691	0.350317	0.500917	-0.0221739	0.982362	conserved
ENSMUSG00000027509	433.608	-0.132244	0.288795	-0.0397924	0.973477	-0.172076	0.803916	conserved
ENSMUSG00000033022	38917.8	-0.264473	0.0654511	-0.156068	0.334179	-0.0567803	0.937192	conserved
ENSMUSG00000033020	259.148	0.23944	0.210272	0.176451	0.838007	0.08915	0.935534	conserved
ENSMUSG00000116354	805.719	0.406821	0.0534765	0.352217	0.326944	0.127254	0.909589	conserved
ENSMUSG00000036352	369.889	-0.143204	0.343177	0.356339	0.565395	-0.441783	0.328175	conserved
ENSMUSG00000029840	3274.46	0.220811	0.059339	0.149725	0.295911	0.0707194	0.870043	conserved
ENSMUSG00000058997	4852.63	0.160946	0.181033	0.150897	0.303608	0.0171661	0.975289	conserved
ENSMUSG00000047921	391.174	-0.335523	0.051684	-0.260744	0.644796	-0.0880694	0.91223	conserved
ENSMUSG00000034342	565.959	0.151421	0.323937	-0.0681637	0.926813	0.224713	0.665078	conserved
ENSMUSG00000034343	833.225	-0.0665427	0.588906	-0.336909	0.681838	0.235353	0.704962	conserved
ENSMUSG00000001552	1501.87	0.276295	0.0919885	0.187246	0.61012	0.042412	0.960426	conserved
ENSMUSG00000019232	12338.9	-0.228626	0.236108	0.0164315	0.88342	-0.239002	0.643166	conserved
ENSMUSG00000002602	571.37	0.180487	0.341207	0.0495907	0.964514	0.0741674	0.935101	conserved
ENSMUSG00000015697	718.353	0.0916495	0.501781	-0.0587606	0.948811	0.171611	0.774565	conserved
ENSMUSG00000010054	515.54	0.160155	0.164496	-0.0103902	0.983544	0.171291	0.602252	conserved
ENSMUSG00000010057	246.794	0.259526	0.108542	0.699694	0.164667	-0.429215	0.44081	conserved
ENSMUSG00000055116	808.139	-0.21193	0.495562	-0.252578	0.432408	0.0609321	0.957387	conserved
ENSMUSG00000067389	68.2886	0.131567	0.762363	-0.637827	0.23045	0.70367	0.50324	conserved
ENSMUSG00000056310	415.265	-0.114525	0.559365	-0.0883319	0.852388	-0.00839364	0.988669	conserved
ENSMUSG00000056313	140.866	0.110637	0.779849	0.130973	0.888647	-0.0275773	0.981873	conserved
ENSMUSG00000038838	601.941	0.0703647	0.680541	0.201264	0.394365	-0.122276	0.756516	conserved
ENSMUSG00000053094	1599.53	0.144931	0.316823	-0.248787	0.12681	0.405302	0.170816	conserved
ENSMUSG00000020034	603.013	0.0357755	0.907627	0.190604	0.471847	-0.181014	0.812767	conserved
ENSMUSG00000022884	3639.21	0.0768305	0.613545	-0.206668	0.143855	0.294114	0.25116	conserved
ENSMUSG00000036698	1330.34	0.177036	0.235373	-0.214871	0.270245	0.401744	0.271051	conserved
ENSMUSG00000030930	474.123	0.00831395	0.973338	0.0900489	0.884901	-0.0686076	0.922272	conserved
ENSMUSG00000019173	2526.11	0.103603	0.389038	-0.153683	0.397312	0.268336	0.215417	conserved
ENSMUSG00000036528	732.535	-0.0916279	0.660305	0.127997	0.742644	-0.194808	0.725911	conserved
ENSMUSG00000036529	1551.55	-0.0398501	0.84525	-0.0908338	0.872008	0.0722074	0.913504	conserved
ENSMUSG00000038587	216.128	-0.230977	0.255278	-0.337467	0.513524	0.12774	0.864138	conserved
ENSMUSG00000030203	1393.01	-0.142377	0.277151	-0.197531	0.495269	0.0522797	0.925098	conserved
ENSMUSG00000030201	3029.61	0.201206	0.148481	-0.0301475	0.941298	0.256272	0.521233	conserved
ENSMUSG00000030207	1006.69	-0.21425	0.0780768	-0.27646	0.429155	0.0720142	0.895992	conserved
ENSMUSG00000022305	112.788	0.244234	0.193779	0.391469	0.647965	-0.164967	0.840527	conserved
ENSMUSG00000022300	426.073	0.118271	0.458159	-0.257009	0.675006	0.356412	0.471876	conserved
ENSMUSG00000035181	590.683	-0.163596	0.143832	0.0169281	0.979971	-0.150686	0.72891	conserved
ENSMUSG00000069089	306.781	0.136485	0.412111	0.0331217	0.961372	0.121035	0.810036	conserved
ENSMUSG00000034584	548.297	0.0413501	0.842951	0.130065	0.867941	-0.06128	0.938363	conserved
ENSMUSG00000004996	220.03	-0.235806	0.136116	0.114809	0.885222	-0.3445	0.481291	conserved
ENSMUSG00000025651	5631.22	-0.149909	0.343177	0.303612	0.113099	-0.418982	0.301278	conserved
ENSMUSG00000021143	567.549	0.120062	0.402667	-0.249121	0.768982	0.516757	0.308393	conserved
ENSMUSG00000021140	1373.13	0.0834682	0.531583	0.0208362	0.968695	0.0810282	0.85804	conserved
ENSMUSG00000021147	336.249	0.0580898	0.796845	-0.150381	0.860808	0.231122	0.750786	conserved
ENSMUSG00000024014	411.391	-0.495276	0.0942531	-0.355304	0.201453	-0.141617	0.901362	conserved
ENSMUSG00000040648	1582.93	0.12614	0.288582	0.265267	0.323762	-0.134889	0.716914	conserved
ENSMUSG00000040640	253.101	-0.28355	0.0721068	-0.069887	0.932852	-0.172464	0.79547	conserved
ENSMUSG00000051147	420.953	-0.265184	0.0504623	0.166882	0.810532	-0.413204	0.332969	conserved
ENSMUSG00000061410	1362.34	-0.0448114	0.758683	-0.187266	0.482124	0.148489	0.668732	conserved
ENSMUSG00000015889	542.122	0.113899	0.414842	0.0520548	0.959758	0.0750412	0.917413	conserved
ENSMUSG00000002103	1654.94	0.0101557	0.93543	0.393246	0.657453	-0.301144	0.62375	conserved
ENSMUSG00000002108	2023.41	-0.0925255	0.482482	-0.116096	0.818436	0.0399998	0.964091	conserved
ENSMUSG00000025138	1051.85	-0.152538	0.374231	-0.00253565	0.994964	-0.150759	0.827396	conserved
ENSMUSG00000010936	642.797	0.207442	0.0508591	0.286581	0.720075	-0.0922904	0.899176	conserved
ENSMUSG00000019370	1320.55	0.140942	0.303181	-0.350412	0.506451	0.487512	0.264138	conserved
ENSMUSG00000015711	552.817	-0.160046	0.396747	-0.0327175	0.966334	-0.146867	0.85804	conserved
ENSMUSG00000041258	560.672	-0.0112549	0.958347	0.365391	0.393257	-0.367134	0.390859	conserved
ENSMUSG00000038116	457.611	0.0874968	0.55948	-0.257063	0.715613	0.362773	0.483045	conserved
ENSMUSG00000020780	1249.69	-0.0669275	0.631702	-0.0568407	0.88848	1.95686e-06	0.999991	conserved
ENSMUSG00000025497	2494.6	-0.080213	0.607297	-0.105432	0.474248	0.0345652	0.941511	conserved
ENSMUSG00000035969	1255.05	0.0559841	0.814255	0.0652443	0.878951	0.0194727	0.977624	conserved
ENSMUSG00000039244	338.145	-0.154638	0.356113	-0.300262	0.329466	0.156777	0.749683	conserved
ENSMUSG00000039246	287.85	-0.115766	0.621061	0.443327	0.364987	-0.556266	0.327006	conserved
ENSMUSG00000023991	661.386	-0.0413093	0.764972	-0.485407	0.586939	0.400935	0.504152	conserved
ENSMUSG00000021550	616.964	0.146761	0.255137	0.234888	0.586598	-0.0546789	0.92416	conserved
ENSMUSG00000060586	434.488	-0.120957	0.718437	0.217823	0.449323	-0.328002	0.641084	conserved
ENSMUSG00000053110	1824.57	0.0258287	0.893314	-0.201751	0.188102	0.230665	0.529016	conserved
ENSMUSG00000053119	1190.41	-0.0553311	0.741116	-0.000826236	0.997968	-0.0413988	0.942903	conserved
ENSMUSG00000018189	403.864	0.0186076	0.944705	-0.0784074	0.930663	0.037656	0.965496	conserved
ENSMUSG00000039934	1176.08	-0.0147853	0.931648	0.0664689	0.796266	-0.0583194	0.900271	conserved
ENSMUSG00000026254	1118.46	0.107173	0.426857	0.189143	0.667413	-0.0735037	0.903826	conserved
ENSMUSG00000032637	2064.95	0.186584	0.239222	0.200648	0.730846	0.0335471	0.964091	conserved
ENSMUSG00000037570	168.792	-0.104611	0.657132	0.106748	0.923667	-0.202394	0.807475	conserved
ENSMUSG00000071652	240.899	0.162904	0.350826	-0.290573	0.569854	0.473994	0.249289	conserved
ENSMUSG00000071650	6557.01	-0.168214	0.21851	-0.0181242	0.961372	-0.144897	0.825909	conserved
ENSMUSG00000034175	289.492	-0.271913	0.10027	0.0742492	0.941035	-0.200356	0.803916	conserved
ENSMUSG00000034171	4791.26	-0.217372	0.0702541	-0.260944	0.748816	0.165455	0.836002	conserved
ENSMUSG00000073725	1911.23	-0.0423443	0.758683	0.212059	0.607613	-0.20391	0.630056	conserved
ENSMUSG00000049482	170.322	0.254727	0.155328	0.185332	0.781608	0.0402106	0.95569	conserved
ENSMUSG00000029345	596.029	-0.0123976	0.941528	0.269369	0.523528	-0.27834	0.435237	conserved
ENSMUSG00000035227	1898.66	-0.100631	0.53546	-0.281694	0.174253	0.181495	0.696101	conserved
ENSMUSG00000078517	760.503	0.19686	0.13545	0.118775	0.888492	0.0770112	0.914712	conserved
ENSMUSG00000032249	3081.44	0.0758802	0.777025	-0.791456	0.0765627	0.857401	0.0805715	conserved
ENSMUSG00000024193	273.521	0.222048	0.215279	0.142222	0.765777	0.0683784	0.927642	conserved
ENSMUSG00000024220	519.309	-0.0445034	0.791557	-0.0936324	0.853649	0.0499207	0.928	conserved
ENSMUSG00000024228	1482.43	0.126682	0.464589	0.0869762	0.820881	0.065367	0.913504	conserved
ENSMUSG00000041720	1045.35	-0.057889	0.617311	0.267221	0.57275	-0.259745	0.460612	conserved
ENSMUSG00000059183	218.13	0.0386671	0.83063	0.00650079	0.995358	0.134445	0.870372	conserved
ENSMUSG00000059182	438.379	0.174429	0.312021	-0.177613	0.770276	0.368758	0.492651	conserved
ENSMUSG00000022200	1809.54	0.0413634	0.852231	-0.0148663	0.964514	0.0606001	0.914472	conserved
ENSMUSG00000004043	526.935	0.134617	0.512175	-0.183215	0.817239	0.283395	0.665742	conserved
ENSMUSG00000029106	1247.59	0.0398892	0.719043	-0.140938	0.783955	0.198498	0.627277	conserved
ENSMUSG00000029103	1086.75	0.0729715	0.531615	-0.0271922	0.941257	0.125166	0.771315	conserved
ENSMUSG00000034973	534.771	0.197312	0.157098	0.0683401	0.888931	0.141424	0.773328	conserved
ENSMUSG00000020429	818.649	-0.612285	0.341267	0.0253079	0.975982	-0.711218	0.696739	conserved
ENSMUSG00000020422	1338.03	0.00827589	0.958489	0.0802481	0.796073	-0.0643996	0.866392	conserved
ENSMUSG00000020427	919.711	-0.087044	0.678709	-0.288218	0.399315	0.211018	0.711061	conserved
ENSMUSG00000038323	836.889	0.137515	0.575867	0.239604	0.4082	-0.094409	0.913688	conserved
ENSMUSG00000025137	9527.87	-0.0622403	0.668452	-0.0625405	0.564466	0.0137046	0.976738	conserved
ENSMUSG00000049807	556.861	0.234564	0.162941	-0.0924968	0.919203	0.317073	0.588309	conserved
ENSMUSG00000058407	838.269	-0.091768	0.483517	-0.0529375	0.833356	-0.0408506	0.938404	conserved
ENSMUSG00000032009	1226.08	0.101505	0.375828	-0.260507	0.584355	0.402105	0.218435	conserved
ENSMUSG00000024426	456.133	0.0994969	0.721721	-0.0373306	0.971896	0.0699148	0.944513	conserved
ENSMUSG00000024427	411.369	-0.598746	0.18593	0.256734	0.807455	-0.774925	0.440313	conserved
ENSMUSG00000024424	8283.34	0.0346573	0.954639	0.195154	0.0539659	-0.157552	0.877621	conserved
ENSMUSG00000024425	4393.46	-0.168022	0.27414	-0.0605772	0.748816	-0.0968623	0.803916	conserved
ENSMUSG00000024429	461.428	0.0392519	0.842001	-0.356474	0.291323	0.396503	0.385131	conserved
ENSMUSG00000049115	2204.94	0.00566736	0.98016	-0.235301	0.122583	0.243538	0.460612	conserved
ENSMUSG00000027195	4223.99	-0.041018	0.841469	0.000842073	0.99603	-0.0399396	0.937275	conserved
ENSMUSG00000027193	1826.14	0.0456086	0.701842	-0.0800046	0.720075	0.136439	0.588309	conserved
ENSMUSG00000027199	203.056	0.153109	0.412004	-0.0813943	0.927024	0.194173	0.776815	conserved
ENSMUSG00000030516	1627.34	0.201969	0.192415	0.240135	0.824328	0.0801398	0.935534	conserved
ENSMUSG00000070733	801.744	0.214151	0.0692572	0.0309221	0.94978	0.200619	0.579534	conserved
ENSMUSG00000004040	3085.54	0.0846855	0.723909	-0.0369745	0.888931	0.141011	0.832523	conserved
ENSMUSG00000070737	101.234	-0.237045	0.375443	-0.302008	0.681838	0.0635722	0.942903	conserved
ENSMUSG00000072640	154.144	-0.2916	0.0746869	0.388485	0.605923	-0.586124	0.219354	conserved
ENSMUSG00000004591	1323.78	0.202535	0.108133	-0.255408	0.645873	0.438953	0.285759	conserved
ENSMUSG00000003068	1829.83	0.152557	0.226697	-0.0776159	0.795907	0.235163	0.440313	conserved
ENSMUSG00000045302	2227.34	0.0296194	0.875782	-0.263156	0.500279	0.272443	0.66683	conserved
ENSMUSG00000032534	304.779	-0.0450938	0.807906	-0.0429804	0.971586	0.0724424	0.933534	conserved
ENSMUSG00000051169	114.214	-0.298772	0.170011	0.0352869	0.975034	-0.212332	0.822017	conserved
ENSMUSG00000041685	1150.58	0.191231	0.149663	-0.323472	0.0853882	0.521339	0.176035	conserved
ENSMUSG00000040374	760.094	-0.033025	0.854497	-0.465466	0.172664	0.413127	0.274595	conserved
ENSMUSG00000041975	146.665	-0.0415581	0.851305	0.157137	0.805666	-0.199726	0.717503	conserved
ENSMUSG00000013076	408.997	0.132091	0.380708	-0.0345049	0.950859	0.186527	0.670149	conserved
ENSMUSG00000054630	14535	0.385567	0.0653329	0.428667	0.535501	-0.0803272	0.93737	conserved
ENSMUSG00000021929	1181.23	0.25402	0.0739558	0.140741	0.768808	0.130893	0.803916	conserved
ENSMUSG00000038506	401.696	0.255872	0.0557454	-0.287618	0.541991	0.527765	0.125616	conserved
ENSMUSG00000038503	515.825	0.0602252	0.750399	0.018094	0.976369	0.0380522	0.948193	conserved
ENSMUSG00000030753	950.791	0.0226533	0.89935	-0.266712	0.760081	0.249401	0.713023	conserved
ENSMUSG00000030754	2555.54	-0.106561	0.379293	-0.283407	0.485886	0.200861	0.713023	conserved
ENSMUSG00000037253	455.52	0.185803	0.0976817	0.223751	0.736037	-0.00315126	0.994877	conserved
ENSMUSG00000022383	2991.94	0.126789	0.539049	0.000242521	0.998108	0.139279	0.774269	conserved
ENSMUSG00000031485	1789.39	0.0911346	0.44825	0.153828	0.675916	-0.0551386	0.916558	conserved
ENSMUSG00000022389	1965.58	-0.0542257	0.824338	0.309963	0.632525	-0.372629	0.593881	conserved
ENSMUSG00000030287	3120.74	-0.0911973	0.396947	-0.153961	0.222299	0.0744041	0.80356	conserved
ENSMUSG00000030286	1234.1	0.088812	0.399197	0.0419562	0.854708	0.0559349	0.828237	conserved
ENSMUSG00000034509	115.589	0.0104251	0.971457	-0.496512	0.219405	0.508353	0.267872	conserved
ENSMUSG00000029716	9783.8	0.0573926	0.715669	-0.00491706	0.987861	0.0160679	0.986055	conserved
ENSMUSG00000029714	1019.65	0.0161533	0.946256	-0.0370636	0.941965	0.0578713	0.936008	conserved
ENSMUSG00000022529	353.126	0.057661	0.73023	0.234582	0.748816	-0.220448	0.711293	conserved
ENSMUSG00000022528	192.751	-0.307194	0.36714	-0.759783	0.275935	0.342622	0.769793	conserved
ENSMUSG00000035671	333.835	-0.0384516	0.852883	0.413816	0.441952	-0.439094	0.343123	conserved
ENSMUSG00000035673	757.783	-0.0232224	0.929298	0.0827488	0.861967	-0.097112	0.885457	conserved
ENSMUSG00000028048	617.098	-0.0562643	0.657617	0.0549616	0.927024	-0.108406	0.803916	conserved
ENSMUSG00000028049	843.55	-0.0334542	0.861662	-0.118781	0.712521	0.113718	0.817856	conserved
ENSMUSG00000020677	443.59	0.21378	0.066003	-0.236502	0.625272	0.450633	0.142959	conserved
ENSMUSG00000018476	849.879	0.0196747	0.947456	-0.127141	0.860041	0.131521	0.887508	conserved
ENSMUSG00000018474	4647.91	0.0136355	0.946297	0.244225	0.339995	-0.211695	0.609237	conserved
ENSMUSG00000033149	1597.64	0.22996	0.0597659	-0.172647	0.712521	0.401753	0.25265	conserved
ENSMUSG00000005299	2734.37	0.0176359	0.908535	-0.0703642	0.913072	0.102463	0.934208	conserved
ENSMUSG00000028101	207.744	-0.085058	0.683112	-0.187932	0.820672	0.108985	0.895992	conserved
ENSMUSG00000028102	267.743	-0.202622	0.190829	-0.264118	0.733427	0.0144844	0.984131	conserved
ENSMUSG00000026638	1536.71	-0.0220395	0.921971	0.0105357	0.976369	-0.0291646	0.967565	conserved
ENSMUSG00000028107	778.041	-0.0603958	0.680809	-0.0972605	0.913072	0.0664827	0.924807	conserved
ENSMUSG00000028106	788.975	0.0491108	0.757423	0.191813	0.774254	-0.138726	0.827396	conserved
ENSMUSG00000028902	426.112	0.0989284	0.444605	0.0495108	0.964514	0.0759734	0.922357	conserved
ENSMUSG00000028906	5031.84	-0.00422598	0.981743	-0.0781885	0.715969	0.0867367	0.79642	conserved
ENSMUSG00000002728	299.875	-0.183307	0.210877	0.316907	0.644444	-0.507905	0.329819	conserved
ENSMUSG00000014547	876.972	-0.135783	0.215041	0.15972	0.700663	-0.284759	0.335661	conserved
ENSMUSG00000014542	1618.48	-0.0167996	0.938837	-0.683443	0.32536	1.13764	0.254256	conserved
ENSMUSG00000040128	2272.79	0.121771	0.537305	0.095972	0.846878	0.0224685	0.976403	conserved
ENSMUSG00000040123	844.562	0.0392451	0.822316	-0.107451	0.880557	0.148399	0.817006	conserved
ENSMUSG00000025413	493.301	-0.0780649	0.487901	-0.0857527	0.846034	0.0163976	0.969932	conserved
ENSMUSG00000061613	1245.93	-0.0989203	0.438149	0.0712152	0.801021	-0.15883	0.647602	conserved
ENSMUSG00000025417	511.325	-0.136401	0.243995	-0.0814841	0.895564	-0.0686053	0.901362	conserved
ENSMUSG00000066647	130.043	0.00342003	0.992471	-0.40456	0.657618	0.44262	0.566263	conserved
ENSMUSG00000066640	457.124	-0.144889	0.42288	-0.544235	0.0691906	0.387747	0.405732	conserved
ENSMUSG00000018102	1460.81	-0.051275	0.823729	-0.176775	0.701748	0.100393	0.89153	conserved
ENSMUSG00000033386	1057.24	0.138496	0.398323	0.294095	0.0806625	-0.146087	0.736913	conserved
ENSMUSG00000033382	1705.26	0.139559	0.285362	-0.203801	0.596035	0.363693	0.266199	conserved
ENSMUSG00000021884	534.972	-0.26897	0.173041	-0.145122	0.818436	-0.119715	0.886498	conserved
ENSMUSG00000036403	286.321	0.063697	0.70974	-0.588572	0.150843	0.625058	0.144833	conserved
ENSMUSG00000036402	1367.71	0.187492	0.0528858	0.0652623	0.936532	0.134914	0.800256	conserved
ENSMUSG00000060733	2098.53	-0.0496063	0.73533	0.391436	0.408658	-0.393422	0.349525	conserved
ENSMUSG00000030123	1371.78	0.0449696	0.822261	-0.110188	0.906508	0.113994	0.889641	conserved
ENSMUSG00000031835	1962.24	-0.0152501	0.900723	-0.0245065	0.961372	0.010181	0.977973	conserved
ENSMUSG00000063281	222.06	0.182357	0.270008	-0.306118	0.771288	0.341589	0.630134	conserved
ENSMUSG00000089809	274.852	0.103578	0.81116	-0.811224	0.310445	0.597606	0.79642	conserved
ENSMUSG00000029695	12353.4	0.183221	0.230176	-0.0693809	0.458814	0.254343	0.47988	conserved
ENSMUSG00000025995	314.829	0.0256373	0.915511	-0.175708	0.849001	0.19127	0.803916	conserved
ENSMUSG00000034714	2429.47	-0.165482	0.184574	0.0910596	0.748816	-0.247789	0.445633	conserved
ENSMUSG00000021069	13004.2	0.00854139	0.950282	0.119553	0.284837	-0.102299	0.679375	conserved
ENSMUSG00000058503	232.047	0.0688867	0.71042	-0.0814428	0.903027	0.160388	0.776449	conserved
ENSMUSG00000005481	347.789	-0.172209	0.378186	-0.204526	0.820881	0.0740594	0.935534	conserved
ENSMUSG00000024805	411.242	0.115413	0.394706	-0.0258813	0.972063	0.123897	0.803916	conserved
ENSMUSG00000030822	1143.59	0.0849736	0.581895	-0.0462405	0.861661	0.138433	0.759795	conserved
ENSMUSG00000040451	520.307	0.269934	0.102021	0.310782	0.540655	-0.0445136	0.949017	conserved
ENSMUSG00000047109	255.393	-0.266399	0.173757	0.0645733	0.941035	-0.288516	0.674166	conserved
ENSMUSG00000003778	584.7	0.00662347	0.973967	-0.163822	0.833563	0.154869	0.807475	conserved
ENSMUSG00000015961	884.909	0.0903829	0.491637	-0.14292	0.712521	0.237347	0.453153	conserved
ENSMUSG00000095253	142.684	-0.367332	0.0735302	-0.195156	0.847457	-0.0992939	0.936032	conserved
ENSMUSG00000010290	269.498	0.130578	0.457624	0.0283182	0.976369	0.088603	0.91223	conserved
ENSMUSG00000017478	1758.78	0.21614	0.120544	-0.0913002	0.681838	0.310854	0.361092	conserved
ENSMUSG00000029387	300.931	0.175001	0.312021	-0.00106236	0.997968	0.115595	0.89942	conserved
ENSMUSG00000036887	688.278	-0.0812386	0.666388	0.164239	0.707849	-0.238758	0.610229	conserved
ENSMUSG00000036885	723.895	0.211145	0.362252	-0.0674266	0.895564	0.313387	0.584834	conserved
ENSMUSG00000022779	672.517	0.202256	0.0842454	0.336544	0.269987	-0.113389	0.803916	conserved
ENSMUSG00000022771	989.01	0.0427873	0.683208	-0.129274	0.727466	0.229069	0.741339	conserved
ENSMUSG00000022772	724.766	-0.18714	0.147383	0.00933594	0.98639	-0.181629	0.682228	conserved
ENSMUSG00000022774	472.967	0.0581639	0.770326	-0.0191883	0.979987	0.0488059	0.942491	conserved
ENSMUSG00000025209	683.666	-0.0505889	0.701551	-0.108197	0.810532	0.0464781	0.924387	conserved
ENSMUSG00000028630	1751.68	-0.193227	0.186981	-0.0608983	0.810196	-0.12508	0.810164	conserved
ENSMUSG00000039050	820.785	-0.00215685	0.990138	0.427763	0.169065	-0.410472	0.12721	conserved
ENSMUSG00000023913	211.264	0.0708498	0.781873	-0.452467	0.378845	0.565858	0.301065	conserved
ENSMUSG00000023915	205.608	0.0541069	0.835354	0.133537	0.889629	-0.0758167	0.936032	conserved
ENSMUSG00000038909	683.602	0.0376152	0.762853	-0.0210455	0.961372	0.0592659	0.876921	conserved
ENSMUSG00000086628	254.613	0.0553924	0.869252	0.332899	0.540808	-0.313618	0.698368	conserved
ENSMUSG00000019951	1739.13	0.0842222	0.67044	0.203652	0.704508	-0.0935468	0.900271	conserved
ENSMUSG00000020326	843.94	0.164616	0.202983	-0.14979	0.492595	0.326571	0.178711	conserved
ENSMUSG00000048249	1091.5	0.0949241	0.738324	0.165686	0.548324	-0.0647821	0.935534	conserved
ENSMUSG00000034032	556.269	-0.280287	0.104756	-0.425053	0.605923	0.0541476	0.954506	conserved
ENSMUSG00000034037	304.847	0.0967354	0.663437	0.0801054	0.918332	0.082203	0.919178	conserved
ENSMUSG00000023143	352.427	-0.253593	0.107447	-0.534818	0.319382	0.223528	0.728775	conserved
ENSMUSG00000031641	624.793	0.0202852	0.896876	0.395956	0.264344	-0.350991	0.440313	conserved
ENSMUSG00000089235	64.4193	0.103349	0.797471	-0.225292	0.771288	0.26859	0.803916	conserved
ENSMUSG00000026932	1007.96	-0.244019	0.0539153	-0.181639	0.740805	-0.0614596	0.924387	conserved
ENSMUSG00000043733	2357.86	-0.0565	0.690379	-0.0523065	0.92347	0.0153308	0.976403	conserved
ENSMUSG00000029227	975.992	0.265799	0.0797316	-0.482686	0.219934	0.720203	0.0704854	conserved
ENSMUSG00000022234	2902.6	-0.155669	0.181448	0.0421745	0.834726	-0.186557	0.474859	conserved
ENSMUSG00000035342	260.769	0.262583	0.224173	0.423349	0.245041	-0.114023	0.925	conserved
ENSMUSG00000028577	1468.92	0.0521041	0.731787	-0.118914	0.768077	0.178402	0.711293	conserved
ENSMUSG00000032525	1346.74	0.151194	0.520304	-0.241124	0.251128	0.424284	0.498533	conserved
ENSMUSG00000024309	274.582	-0.154609	0.521072	0.0554195	0.919203	-0.207892	0.812767	conserved
ENSMUSG00000001911	3520.81	0.013059	0.955604	0.0274647	0.97705	-0.0461533	0.95466	conserved
ENSMUSG00000001910	1235.36	-0.0353784	0.80956	-0.0248102	0.97697	-0.0370608	0.954506	conserved
ENSMUSG00000024158	4935.66	0.0848517	0.54233	0.0919262	0.463263	-0.00108752	0.99701	conserved
ENSMUSG00000050786	106.918	-0.08059	0.747756	0.720732	0.347244	-0.639333	0.311105	conserved
ENSMUSG00000051786	369.256	0.123746	0.526601	-0.506751	0.46989	0.635559	0.244428	conserved
ENSMUSG00000027651	785.574	-0.0299878	0.83939	0.0205088	0.964514	-0.048669	0.917413	conserved
ENSMUSG00000066036	5914.17	0.0859833	0.623478	0.0225308	0.971586	0.0617835	0.924387	conserved
ENSMUSG00000046959	5805.58	-0.155811	0.245808	-0.00119986	0.994305	-0.142071	0.652886	conserved
ENSMUSG00000084786	803.539	0.000835278	0.996538	-0.196299	0.828215	0.168899	0.803916	conserved
ENSMUSG00000016664	2021.46	-0.0134953	0.919803	0.249398	0.42384	-0.259208	0.404403	conserved
ENSMUSG00000002524	1347	-0.0990846	0.487901	0.371076	0.437211	-0.472145	0.274548	conserved
ENSMUSG00000042535	626.937	0.113993	0.384107	-0.140508	0.85338	0.283962	0.554562	conserved
ENSMUSG00000039678	885.77	0.13632	0.207347	-0.00563863	0.995358	0.165077	0.807086	conserved
ENSMUSG00000021238	12504	-0.121255	0.253464	-0.0407978	0.715469	-0.0665536	0.864138	conserved
ENSMUSG00000021235	264.786	-0.062936	0.751053	-0.313432	0.501483	0.247593	0.621457	conserved
ENSMUSG00000029028	443.739	0.20588	0.303781	0.00554136	0.993052	0.186084	0.79047	conserved
ENSMUSG00000038206	1329.75	0.0799634	0.515085	-0.0561814	0.892691	0.144818	0.704962	conserved
ENSMUSG00000020541	624.635	0.0339898	0.810137	-0.00640897	0.989645	0.0539942	0.941573	conserved
ENSMUSG00000028779	686.021	0.028747	0.867011	0.104345	0.751963	-0.0775982	0.921013	conserved
ENSMUSG00000028772	345.227	-0.122036	0.48367	-0.0789264	0.885386	-0.0368217	0.949798	conserved
ENSMUSG00000038279	414.28	0.230084	0.241833	0.949769	0.0614043	-0.750657	0.159202	conserved
ENSMUSG00000028776	647.603	-0.188714	0.158659	0.25057	0.722399	-0.424093	0.359446	conserved
ENSMUSG00000025078	744.893	0.162663	0.124241	0.050664	0.961372	0.127348	0.832523	conserved
ENSMUSG00000025076	752.306	-0.131076	0.295617	0.408538	0.344594	-0.526097	0.117144	conserved
ENSMUSG00000025077	333.593	0.00973435	0.962346	0.0809982	0.903027	-0.0880866	0.895992	conserved
ENSMUSG00000025075	4047.15	-0.0685869	0.482949	-0.0988618	0.707738	0.0323735	0.938363	conserved
ENSMUSG00000052085	2787.15	-0.0173815	0.908629	-0.00237137	0.99422	-0.00709389	0.984131	conserved
ENSMUSG00000032328	5043.06	-0.133533	0.510817	0.0486827	0.825023	-0.172263	0.745764	conserved
ENSMUSG00000021792	3323.03	-0.156919	0.337955	0.106326	0.751807	-0.257795	0.628105	conserved
ENSMUSG00000032812	1809.12	-0.0711118	0.636487	0.0316331	0.946128	-0.106966	0.805422	conserved
ENSMUSG00000036315	135.578	-0.0688249	0.759943	0.488097	0.472249	-0.4869	0.421428	conserved
ENSMUSG00000072294	1817.24	-0.0541533	0.760525	-0.0872218	0.916213	0.061816	0.935101	conserved
ENSMUSG00000040820	459.645	-0.123768	0.462628	0.405098	0.241277	-0.521096	0.124124	conserved
ENSMUSG00000031483	1166.83	-0.0529771	0.64488	-0.143881	0.681838	0.101785	0.776449	conserved
ENSMUSG00000045954	496.266	0.108989	0.521562	0.0987452	0.774254	0.00346681	0.994269	conserved
ENSMUSG00000004947	138.422	0.0740178	0.717578	-0.0798674	0.939308	0.175774	0.803916	conserved
ENSMUSG00000056749	965.358	-0.194587	0.539049	0.0515381	0.94472	-0.264132	0.776449	conserved
ENSMUSG00000052539	1178.87	0.0747768	0.637617	-0.15801	0.846262	0.202361	0.771812	conserved
ENSMUSG00000021807	1386.56	-0.206034	0.16726	-0.11407	0.684346	-0.0949664	0.87543	conserved
ENSMUSG00000033306	3109.22	-0.0905829	0.581283	-0.103467	0.737573	0.0612562	0.926429	conserved
ENSMUSG00000002205	710.725	-0.211664	0.0925733	-0.136956	0.737973	-0.0585326	0.919161	conserved
ENSMUSG00000038467	1236.27	-0.0736662	0.452748	-0.288875	0.386934	0.208531	0.568928	conserved
ENSMUSG00000030654	3388.43	0.335453	0.131624	-0.0101157	0.97697	0.341149	0.608971	conserved
ENSMUSG00000014077	3587.88	-0.108913	0.275947	-0.0222085	0.961372	-0.0639053	0.939866	conserved
ENSMUSG00000076432	937.238	-0.0235714	0.903131	0.178707	0.500917	-0.191493	0.609772	conserved
ENSMUSG00000037351	2036.3	-0.0238888	0.87645	-0.227847	0.108322	0.217315	0.363205	conserved
ENSMUSG00000048756	1355.19	0.00948934	0.958347	0.108995	0.771774	-0.0863735	0.86451	conserved
ENSMUSG00000048755	504.586	-0.255863	0.161551	0.303287	0.6871	-0.5826	0.264003	conserved
ENSMUSG00000102602	191.179	0.0942039	0.741944	-0.0338684	0.975034	0.138941	0.888484	conserved
ENSMUSG00000026077	301.065	-0.15787	0.831369	-0.0701728	0.903027	-0.0648398	0.966416	conserved
ENSMUSG00000022641	497.147	0.11141	0.503239	0.388289	0.334671	-0.265021	0.57875	conserved
ENSMUSG00000029616	647.642	-0.237464	0.140257	-0.00434694	0.993052	-0.251195	0.608971	conserved
ENSMUSG00000029617	809.656	0.0526635	0.717102	0.0672829	0.898528	-0.0252747	0.964624	conserved
ENSMUSG00000011831	5399.88	0.172741	0.128319	-0.174752	0.324685	0.364158	0.208787	conserved
ENSMUSG00000011837	198.052	-0.113002	0.465909	-0.100769	0.92347	0.0489851	0.947529	conserved
ENSMUSG00000042613	469.632	-0.162555	0.232997	-0.331456	0.353402	0.21292	0.675441	conserved
ENSMUSG00000036977	99.2126	0.194484	0.410159	0.199292	0.835322	0.000769184	0.998864	conserved
__no_feature	2.33439e+06	0.14477	0.504845	0.00479132	0.960065	0.149798	0.801321	conserved
ENSMUSG00000035443	429.797	-0.240054	0.0736222	-0.32445	0.434795	0.0995833	0.870372	conserved
ENSMUSG00000027429	1207.75	-0.201257	0.245551	-0.149142	0.828215	-0.0481789	0.948193	conserved
ENSMUSG00000043987	603.111	0.194471	0.110633	-0.0994229	0.828215	0.302188	0.335906	conserved
ENSMUSG00000026482	588.493	-0.15738	0.215041	-0.431381	0.362758	0.252589	0.597128	conserved
ENSMUSG00000003808	449.033	0.143701	0.403562	0.045599	0.964514	0.143857	0.845755	conserved
ENSMUSG00000034187	602.254	-0.123857	0.320945	0.126138	0.850759	-0.239199	0.589525	conserved
ENSMUSG00000043207	2703.93	-0.0254199	0.858759	0.0939156	0.78985	-0.113885	0.76807	conserved
ENSMUSG00000034189	280.369	-0.101683	0.480626	0.51344	0.480801	-0.504403	0.308393	conserved
ENSMUSG00000008976	1671.1	0.113774	0.417649	0.148717	0.696972	-0.0351	0.971684	conserved
ENSMUSG00000034453	504.703	0.157155	0.11649	0.365581	0.288451	-0.201517	0.57181	conserved
ENSMUSG00000074030	288.757	0.225803	0.243678	0.162442	0.846034	0.0693079	0.935534	conserved
ENSMUSG00000009376	3378.63	-0.0329311	0.793417	-0.101454	0.530645	0.07689	0.827396	conserved
ENSMUSG00000015451	2463.73	0.716738	0.153846	-0.42016	0.133062	1.10791	0.218128	conserved
ENSMUSG00000058624	1276.55	-0.159813	0.221594	0.312288	0.25993	-0.436437	0.218501	conserved
ENSMUSG00000014418	492.822	0.130967	0.196229	0.233163	0.580812	-0.0785771	0.859454	conserved
ENSMUSG00000047221	225.266	-0.148483	0.318281	-0.25641	0.728185	0.11235	0.87543	conserved
ENSMUSG00000053253	1151.57	-0.0571223	0.690461	-0.0859066	0.862153	0.0623941	0.933534	conserved
ENSMUSG00000099843	71.3321	0.189087	0.383832	0.0236607	0.982634	0.245089	0.727685	conserved
ENSMUSG00000071757	393.194	0.23152	0.100146	0.0219213	0.971017	0.239925	0.554562	conserved
ENSMUSG00000060477	498.06	0.0448208	0.779414	0.152093	0.875202	-0.0774778	0.924387	conserved
ENSMUSG00000038611	709.76	0.0149791	0.934202	-0.157924	0.770656	0.169019	0.743714	conserved
ENSMUSG00000038619	871.924	-0.0827302	0.57384	-0.171494	0.816738	0.113968	0.864138	conserved
ENSMUSG00000031976	273.617	-0.0210993	0.91264	-0.259616	0.722399	0.211221	0.743714	conserved
ENSMUSG00000070939	1889.34	0.130879	0.338717	0.128895	0.399607	0.0146272	0.971684	conserved
ENSMUSG00000031024	1099.28	-0.0286105	0.912972	0.590323	0.234839	-0.534751	0.343044	conserved
ENSMUSG00000031021	425.612	-0.0418743	0.775843	-0.0663205	0.907677	0.0243123	0.965898	conserved
ENSMUSG00000031023	267.524	-0.247028	0.193106	-0.0305647	0.964514	-0.21834	0.679375	conserved
ENSMUSG00000025898	571.948	0.0639267	0.723893	-0.26318	0.796266	0.309673	0.678663	conserved
ENSMUSG00000025899	403.22	0.220052	0.0605018	0.114416	0.917465	0.102273	0.899634	conserved
ENSMUSG00000032612	2559.5	-0.147629	0.183781	-0.115352	0.434795	-0.0268934	0.937043	conserved
ENSMUSG00000029407	2830.95	0.00402215	0.986444	-0.0105689	0.964514	0.0228281	0.964916	conserved
ENSMUSG00000042797	980.647	0.109324	0.556899	-0.00362218	0.991139	0.119732	0.803916	conserved
ENSMUSG00000025764	1272.9	0.245067	0.0935602	-0.0885604	0.919203	0.327135	0.522521	conserved
ENSMUSG00000021650	651.906	-0.191183	0.136499	0.0174163	0.97697	-0.204536	0.630358	conserved
ENSMUSG00000024384	1081.53	0.215635	0.143566	-0.0217032	0.967674	0.259243	0.648007	conserved
ENSMUSG00000024381	262.15	-0.0546836	0.814421	0.122419	0.823886	-0.15112	0.809953	conserved
ENSMUSG00000044308	4466.52	0.126861	0.350574	0.0629752	0.824328	0.0705126	0.899001	conserved
ENSMUSG00000024966	1749.91	-0.149716	0.43145	0.15735	0.725948	-0.287372	0.566678	conserved
ENSMUSG00000094483	1267.96	0.167952	0.0919035	-0.0477662	0.939308	0.229631	0.507651	conserved
ENSMUSG00000045538	258.336	-0.0794139	0.647456	-0.216092	0.818148	0.110206	0.889052	conserved
ENSMUSG00000065979	1905.05	-0.0377242	0.814591	0.211264	0.0663723	-0.219665	0.614333	conserved
ENSMUSG00000000384	1020.46	-0.0818355	0.604772	-0.021692	0.956263	-0.0457005	0.922272	conserved
ENSMUSG00000022031	535.778	-0.0885424	0.62613	0.255597	0.671483	-0.330751	0.515177	conserved
ENSMUSG00000040054	1734.76	0.0478838	0.769165	0.0943313	0.77248	-0.0293093	0.961405	conserved
ENSMUSG00000057672	462.46	-0.0209958	0.918152	0.104646	0.901438	-0.0866798	0.914472	conserved
ENSMUSG00000021716	459.662	-0.209432	0.0993945	-0.295901	0.658196	0.128834	0.840651	conserved
ENSMUSG00000021712	484.753	-0.221313	0.133845	-0.340823	0.663041	0.121183	0.885457	conserved
ENSMUSG00000078671	1433.7	-0.0456238	0.808061	-0.139841	0.817239	0.131043	0.841622	conserved
ENSMUSG00000039844	1691.04	-0.100292	0.467604	0.163233	0.589141	-0.248595	0.44946	conserved
ENSMUSG00000020048	11247.8	-0.140793	0.395596	-0.0286369	0.966812	-0.113222	0.903826	conserved
ENSMUSG00000096188	1495.48	-0.0662753	0.718882	-0.215418	0.346615	0.154403	0.771083	conserved
ENSMUSG00000054519	119.774	0.145026	0.497522	0.315586	0.570381	-0.186843	0.77489	conserved
ENSMUSG00000030942	552.438	-0.115966	0.37364	-0.108116	0.864063	0.0372472	0.948193	conserved
ENSMUSG00000027900	1642.16	0.238024	0.0625908	-0.532613	0.526561	0.766015	0.142189	conserved
ENSMUSG00000023020	425.308	-0.0686966	0.678295	0.190135	0.820881	-0.299461	0.605601	conserved
ENSMUSG00000030231	749.438	0.0343019	0.850912	0.228437	0.648786	-0.178309	0.773262	conserved
ENSMUSG00000031729	793.263	-0.182465	0.0802157	-0.0429931	0.952159	-0.129972	0.79021	conserved
ENSMUSG00000038000	281.739	-0.00021996	0.999318	0.197472	0.771288	-0.101697	0.886788	conserved
ENSMUSG00000003382	478.105	0.141414	0.272614	-0.0081283	0.987999	0.167741	0.661394	conserved
ENSMUSG00000022377	647.177	0.103884	0.439778	0.0398548	0.955421	0.0808597	0.917413	conserved
ENSMUSG00000022370	599.12	-0.23935	0.162584	-0.0387882	0.92347	-0.181112	0.771791	conserved
ENSMUSG00000022371	1958.25	0.100839	0.564266	-0.261774	0.203034	0.365495	0.296898	conserved
ENSMUSG00000034807	1151.08	0.0612226	0.56935	-0.0637099	0.878474	0.144084	0.624466	conserved
ENSMUSG00000046201	736.735	0.12802	0.348857	-0.164606	0.833793	0.278966	0.586143	conserved
ENSMUSG00000032407	1239.92	0.133793	0.400751	0.191568	0.731369	-0.0257381	0.971684	conserved
ENSMUSG00000074305	726.741	0.208729	0.25035	-0.382015	0.174253	0.587508	0.108655	conserved
ENSMUSG00000000148	278.807	-0.266125	0.0699267	-0.380437	0.466921	0.169917	0.794636	conserved
ENSMUSG00000041528	1430.96	-0.156128	0.303322	-0.0199895	0.971094	-0.120249	0.80326	conserved
ENSMUSG00000027598	2203.77	0.0249058	0.847548	-0.0750144	0.919203	0.119705	0.81673	conserved
ENSMUSG00000027593	1184.27	0.0913242	0.461323	0.218872	0.405918	-0.122347	0.761263	conserved
ENSMUSG00000026313	373.871	0.158655	0.307099	-0.226697	0.820881	0.383271	0.516498	conserved
ENSMUSG00000026311	195.579	0.19414	0.249157	0.134368	0.903027	0.124816	0.888484	conserved
ENSMUSG00000026317	685.962	-0.140601	0.403685	0.275717	0.375975	-0.394118	0.385521	conserved
ENSMUSG00000026319	737.472	-0.211617	0.0647057	-0.146326	0.886106	0.0717977	0.927642	conserved
ENSMUSG00000005043	283.998	-0.119786	0.578055	-0.11668	0.914907	-0.00214369	0.99701	conserved
ENSMUSG00000053835	175.327	-0.338487	0.10835	-0.0263505	0.97697	-0.303945	0.652886	conserved
ENSMUSG00000017670	332.688	0.0748016	0.602219	0.392677	0.598102	-0.308785	0.594282	conserved
ENSMUSG00000002820	613.806	-0.192439	0.303181	-0.00340683	0.994858	-0.168671	0.832523	conserved
ENSMUSG00000039735	652.074	0.132318	0.486697	-0.106761	0.882667	0.245579	0.673632	conserved
ENSMUSG00000015749	699.785	0.0352399	0.851672	-0.464313	0.511747	0.516381	0.327006	conserved
ENSMUSG00000015748	268.623	0.238046	0.205905	-0.332273	0.64618	0.564668	0.418154	conserved
ENSMUSG00000015745	89.9144	0.0109691	0.972883	0.200929	0.846034	-0.0616972	0.948069	conserved
ENSMUSG00000054823	2408.13	0.244966	0.229374	0.000529016	0.997968	0.265633	0.686192	conserved
ENSMUSG00000031521	260.604	-0.000920697	0.997172	-0.305735	0.654927	0.326012	0.546886	conserved
ENSMUSG00000031523	2036.81	-0.0743072	0.683112	-0.18002	0.364982	0.100067	0.889052	conserved
ENSMUSG00000038127	2294.84	-0.028506	0.887801	0.00335493	0.990744	-0.0410671	0.941511	conserved
ENSMUSG00000038121	3218.5	0.0507434	0.740169	0.0911483	0.619506	-0.0286881	0.942903	conserved
ENSMUSG00000014599	283.688	0.0325364	0.878748	-0.0887459	0.944527	0.212574	0.791929	conserved
ENSMUSG00000072825	848.611	-0.140091	0.196901	-0.0533103	0.930663	-0.0618727	0.90945	conserved
ENSMUSG00000025337	1220.12	0.121653	0.390849	-0.173122	0.32087	0.305162	0.271843	conserved
ENSMUSG00000069895	1009.09	-0.0410177	0.746094	-0.0380221	0.91212	0.00495176	0.988669	conserved
ENSMUSG00000028121	1541.13	-0.173139	0.0653466	-0.0932512	0.77248	-0.0782147	0.820429	conserved
ENSMUSG00000028126	363.203	0.192951	0.271672	-0.0198396	0.97697	0.263854	0.597595	conserved
ENSMUSG00000028124	6688.61	-0.171579	0.141506	0.147341	0.107251	-0.313646	0.254947	conserved
ENSMUSG00000028128	91.7576	0.00125562	0.99793	0.137575	0.887573	-0.100923	0.924387	conserved
ENSMUSG00000018736	720.658	0.205043	0.0847973	-0.0102526	0.989645	0.231723	0.609237	conserved
ENSMUSG00000060579	94.6508	0.514356	0.0658238	0.655986	0.230933	0.0159764	0.9905	conserved
ENSMUSG00000021520	1905.89	0.0354888	0.879293	-0.14624	0.224537	0.21267	0.792801	conserved
ENSMUSG00000097415	73.5171	-0.0990518	0.73283	-0.00025748	0.99952	-0.175167	0.858902	conserved
ENSMUSG00000022957	1109.53	0.134029	0.348108	0.0563694	0.922913	0.100566	0.847609	conserved
ENSMUSG00000022951	481.793	-0.13547	0.486196	-0.460724	0.150582	0.325571	0.538075	conserved
ENSMUSG00000027207	301.362	-0.144984	0.316777	-0.716162	0.252846	0.52193	0.300645	conserved
ENSMUSG00000031886	3133.16	0.0933173	0.586526	0.0640979	0.961372	0.0503479	0.954341	conserved
ENSMUSG00000006445	356.743	0.153554	0.573605	-0.26869	0.740542	0.358726	0.667603	conserved
ENSMUSG00000071660	424.215	-0.241091	0.131996	-0.435403	0.634324	0.283387	0.750786	conserved
ENSMUSG00000005936	1101.8	0.00825977	0.959367	0.194227	0.612253	-0.194581	0.717523	conserved
ENSMUSG00000022247	561.696	0.26467	0.0578527	-0.0447184	0.895564	0.320523	0.307771	conserved
ENSMUSG00000035765	692.755	-0.0782616	0.610626	0.0820595	0.870207	-0.151643	0.728775	conserved
ENSMUSG00000035764	269.007	0.0462098	0.811481	0.0947922	0.899424	-0.0486932	0.941511	conserved
ENSMUSG00000001138	541.525	0.13026	0.456215	-0.11712	0.823201	0.250745	0.682951	conserved
ENSMUSG00000032238	2895.06	0.0679897	0.675432	0.21882	0.303608	-0.121777	0.781131	conserved
ENSMUSG00000040242	1010.2	-0.0182059	0.918701	-0.0152009	0.97697	0.00162524	0.99701	conserved
ENSMUSG00000024271	784.178	0.0682445	0.623478	0.146176	0.644796	-0.0745196	0.889252	conserved
ENSMUSG00000024276	589.015	0.136545	0.439663	0.0947109	0.794031	0.0532518	0.931218	conserved
ENSMUSG00000061950	740.833	0.0245055	0.838762	-0.303081	0.452442	0.328739	0.281403	conserved
ENSMUSG00000059173	228.576	-0.20668	0.53381	-0.74318	0.145644	0.542257	0.504152	conserved
ENSMUSG00000050965	812.243	0.0825408	0.583991	0.00428512	0.993052	0.122838	0.827396	conserved
ENSMUSG00000025733	621.195	-0.12316	0.404152	-0.0591221	0.892577	-0.0411413	0.936008	conserved
ENSMUSG00000025737	512.274	-0.101239	0.465909	0.266037	0.24408	-0.363332	0.125086	conserved
ENSMUSG00000053436	2185.53	-0.0891817	0.45019	-0.0196315	0.941257	-0.0638863	0.845755	conserved
ENSMUSG00000038690	2112.06	0.089177	0.709082	0.0247601	0.910957	0.0767959	0.896816	conserved
ENSMUSG00000038696	1118.68	-0.0771462	0.452347	0.0404357	0.917809	-0.09911	0.830257	conserved
ENSMUSG00000038697	337.52	0.0545818	0.726538	0.075857	0.951301	0.0684664	0.933433	conserved
ENSMUSG00000020949	315.586	0.0776665	0.770001	-0.479511	0.333597	0.569715	0.359483	conserved
ENSMUSG00000020948	209.459	0.295519	0.117879	-0.00509263	0.995995	0.28941	0.717523	conserved
ENSMUSG00000037012	135.965	-0.036404	0.878748	-0.222869	0.810196	0.202184	0.794636	conserved
ENSMUSG00000025410	2167.01	-0.111707	0.413839	-0.0009296	0.996448	-0.101468	0.806421	conserved
ENSMUSG00000029152	1955.88	-0.151824	0.339328	-0.144004	0.513524	0.00423442	0.993649	conserved
ENSMUSG00000025815	5715.14	0.0244491	0.861662	-0.0242622	0.88848	0.057996	0.840227	conserved
ENSMUSG00000025817	412.389	-0.140626	0.340803	-0.40325	0.376095	0.263367	0.586643	conserved
ENSMUSG00000025810	1851.48	0.321879	0.0893285	0.0451703	0.927024	0.296338	0.584826	conserved
ENSMUSG00000025812	2381.61	0.116373	0.312165	-0.307946	0.117833	0.433534	0.24366	conserved
ENSMUSG00000022451	1417.71	0.0016795	0.994758	-0.146392	0.637873	0.152542	0.800219	conserved
ENSMUSG00000049878	536.177	0.18506	0.406038	-0.235428	0.818436	0.414765	0.584826	conserved
ENSMUSG00000029482	568.47	0.441439	0.410528	-0.114837	0.927078	0.57179	0.621427	conserved
ENSMUSG00000029480	422.977	0.123143	0.482482	0.274172	0.607497	-0.102449	0.876921	conserved
ENSMUSG00000035569	2342.43	0.178656	0.144336	-0.103248	0.657453	0.278367	0.440313	conserved
ENSMUSG00000020167	490.954	-0.130033	0.514029	-0.496169	0.564183	0.26894	0.753627	conserved
ENSMUSG00000020166	834.878	0.178189	0.165853	-0.125611	0.807746	0.28509	0.704326	conserved
ENSMUSG00000025102	200.709	-0.387941	0.0721289	-0.239235	0.745412	-0.100146	0.916558	conserved
ENSMUSG00000032038	1396.15	0.0920975	0.601179	-0.399679	0.123212	0.496755	0.142959	conserved
ENSMUSG00000032035	790.461	-0.0438159	0.782728	-0.218726	0.405328	0.186069	0.618292	conserved
ENSMUSG00000048833	1617.77	-0.0830625	0.465061	-0.385518	0.324358	0.266095	0.489645	conserved
ENSMUSG00000021482	1313.45	0.0784793	0.572886	0.204824	0.605923	-0.171449	0.803916	conserved
ENSMUSG00000024472	581.856	0.30289	0.0541191	0.0850059	0.903027	0.193008	0.742343	conserved
ENSMUSG00000004099	403.03	0.0931492	0.525982	0.0430267	0.952159	0.0462725	0.939866	conserved
ENSMUSG00000004096	1188.47	-0.0977932	0.516501	0.362376	0.548324	-0.448348	0.345141	conserved
ENSMUSG00000030522	689.578	0.143604	0.314854	-0.34108	0.39344	0.473308	0.206351	conserved
ENSMUSG00000030527	511.501	0.221267	0.256336	-0.00696433	0.989819	0.248214	0.649079	conserved
ENSMUSG00000030528	207.133	-0.304636	0.304217	0.590015	0.299308	-0.743244	0.335906	conserved
ENSMUSG00000034312	2115.66	-0.0078075	0.975529	0.158496	0.591714	-0.177722	0.827396	conserved
ENSMUSG00000046598	6359.06	-0.177494	0.136025	0.0652803	0.620241	-0.230887	0.529016	conserved
ENSMUSG00000018340	2937.87	-0.173902	0.336652	0.225299	0.216318	-0.387051	0.303064	conserved
ENSMUSG00000021973	650.907	0.0347689	0.879665	0.014721	0.982634	0.0315146	0.964624	conserved
ENSMUSG00000033278	130.293	0.0312942	0.909863	0.163131	0.846034	-0.11803	0.889641	conserved
ENSMUSG00000037197	1087.92	0.2168	0.10764	0.224342	0.36356	0.00175138	0.996047	conserved
ENSMUSG00000036570	3481.17	-0.0633652	0.749605	0.12808	0.151089	-0.170782	0.832136	conserved
ENSMUSG00000028145	487.579	0.0817285	0.751477	-0.0107772	0.981375	0.104557	0.889641	conserved
ENSMUSG00000029729	1699.63	0.263684	0.172575	0.217439	0.183536	0.0591315	0.936032	conserved
ENSMUSG00000029726	610.689	0.177541	0.201175	0.168474	0.783748	0.0355526	0.957607	conserved
ENSMUSG00000029722	984.723	-0.00652985	0.971465	0.171089	0.504414	-0.188887	0.723365	conserved
ENSMUSG00000021114	543.708	0.15006	0.255148	0.340108	0.254093	-0.17843	0.745764	conserved
ENSMUSG00000021112	490.355	0.068935	0.688314	-0.344956	0.319035	0.416005	0.266553	conserved
ENSMUSG00000032480	682.296	-0.0430743	0.822647	-0.248271	0.610699	0.205803	0.687043	conserved
ENSMUSG00000042105	872.572	-0.12033	0.452907	-0.232621	0.617295	0.103837	0.858902	conserved
ENSMUSG00000007827	277.769	0.130217	0.511622	-0.247266	0.686302	0.335785	0.618292	conserved
ENSMUSG00000044465	579.056	0.172353	0.160529	0.3602	0.102409	-0.184256	0.564909	conserved
ENSMUSG00000020647	760.207	0.18436	0.139224	-0.714309	0.314434	0.745486	0.0871751	conserved
ENSMUSG00000100801	2140.91	0.325086	0.132238	-0.305568	0.743492	0.7488	0.254113	conserved
ENSMUSG00000005534	4991.57	0.012554	0.925855	-0.00761028	0.979971	0.0254041	0.948529	conserved
ENSMUSG00000040613	301.455	-0.177063	0.488171	-0.0862055	0.872225	-0.0578772	0.950833	conserved
ENSMUSG00000085995	181.037	-0.136813	0.745866	-0.0966411	0.939696	0.139086	0.942903	conserved
ENSMUSG00000020823	391.048	0.243476	0.0528601	0.140097	0.858967	0.0939291	0.889779	conserved
ENSMUSG00000020821	8548.77	-0.153973	0.237671	0.125841	0.450207	-0.267549	0.323918	conserved
ENSMUSG00000017188	669.776	-0.238984	0.0739326	-0.0794519	0.712732	-0.149942	0.663337	conserved
ENSMUSG00000030126	1213.3	-0.0145966	0.938815	-0.159625	0.829483	0.130434	0.852664	conserved
ENSMUSG00000000751	644.792	0.11002	0.462021	0.538214	0.288451	-0.412938	0.368814	conserved
ENSMUSG00000036904	570.672	-0.318442	0.175402	-0.234071	0.723813	-0.112197	0.914712	conserved
ENSMUSG00000040151	493.331	0.0131199	0.92626	-0.140047	0.742644	0.160454	0.648782	conserved
ENSMUSG00000031833	454.675	0.302746	0.206838	-0.340383	0.378066	0.582126	0.451435	conserved
ENSMUSG00000039218	10908.9	0.12432	0.658388	-0.0533596	0.732439	0.196203	0.814536	conserved
ENSMUSG00000039217	200.935	-0.0642211	0.777025	0.384103	0.644796	-0.38501	0.564395	conserved
ENSMUSG00000039210	620.812	0.207319	0.0801203	0.0232164	0.971586	0.204981	0.604372	conserved
ENSMUSG00000031839	1156.08	0.190721	0.0773684	-0.163868	0.397312	0.3718	0.715173	conserved
ENSMUSG00000036299	1169.39	-0.202146	0.144745	-0.40303	0.0594975	0.212076	0.584826	conserved
ENSMUSG00000039967	811.753	0.155715	0.472504	0.385615	0.441952	-0.118256	0.922272	conserved
ENSMUSG00000019864	697.955	0.0556392	0.738362	0.217208	0.451363	-0.155455	0.682762	conserved
ENSMUSG00000019863	152.478	0.0999444	0.69077	0.681285	0.217707	-0.543228	0.355028	conserved
ENSMUSG00000014959	2720.96	-0.0958368	0.482994	-0.095644	0.616982	0.00927891	0.978583	conserved
ENSMUSG00000020257	966.235	0.00488834	0.981743	-0.168377	0.766774	0.204609	0.690672	conserved
ENSMUSG00000020258	1883.09	0.212716	0.112003	0.284185	0.323978	-0.0482712	0.935534	conserved
ENSMUSG00000020721	815.058	0.203127	0.170319	-0.322784	0.712095	0.422831	0.463796	conserved
ENSMUSG00000020720	1827.88	-0.1349	0.367669	-0.00586461	0.983544	-0.123547	0.791043	conserved
ENSMUSG00000036430	162.661	-0.0129467	0.964791	0.0276935	0.97681	-0.0148508	0.986647	conserved
ENSMUSG00000037526	396.842	-0.0446246	0.80956	-0.118181	0.913072	0.0276364	0.975289	conserved
ENSMUSG00000020873	1097.58	-0.202519	0.289391	0.0359829	0.903027	-0.217816	0.67417	conserved
ENSMUSG00000026158	393.605	0.305135	0.0736222	-0.0816173	0.928274	0.406876	0.451665	conserved
ENSMUSG00000026159	624.783	0.0860979	0.50866	-0.216751	0.711516	0.311631	0.425636	conserved
ENSMUSG00000026153	698.626	0.291155	0.130632	-0.495082	0.440159	0.78481	0.178711	conserved
ENSMUSG00000031807	720.746	-0.00901028	0.96855	0.45725	0.304348	-0.44678	0.440313	conserved
ENSMUSG00000038766	1500.82	-0.102911	0.448842	-0.335122	0.168325	0.249221	0.534493	conserved
ENSMUSG00000035493	1030.55	0.17783	0.243912	0.0720857	0.878951	0.120595	0.812767	conserved
ENSMUSG00000032727	395.606	0.112927	0.484624	-0.360808	0.669746	0.460881	0.431408	conserved
ENSMUSG00000032724	832.084	-0.01659	0.966842	0.342294	0.364982	-0.323382	0.705668	conserved
ENSMUSG00000024143	239.841	0.117464	0.415289	-0.21796	0.725948	0.34869	0.40227	conserved
ENSMUSG00000027498	547.47	-0.140816	0.302112	-0.262686	0.508557	0.120259	0.806113	conserved
ENSMUSG00000041775	222.158	0.118983	0.667183	0.624217	0.139144	-0.394717	0.667603	conserved
ENSMUSG00000051675	184.323	-0.092391	0.604474	-0.26181	0.785657	0.195333	0.79642	conserved
ENSMUSG00000051674	1045.85	0.117729	0.572707	-0.247092	0.407297	0.377471	0.338639	conserved
ENSMUSG00000046861	1629.65	-0.0170651	0.89517	0.0239751	0.967984	-0.0319372	0.949017	conserved
ENSMUSG00000026455	375.842	-0.0768288	0.640437	-0.292786	0.772192	0.202538	0.797191	conserved
ENSMUSG00000057530	9490.95	0.0519954	0.717436	-0.108098	0.654927	0.173795	0.579534	conserved
ENSMUSG00000057531	786.969	-0.0927586	0.430308	0.0742273	0.862053	-0.169502	0.72636	conserved
ENSMUSG00000002949	1155.84	-0.059567	0.529791	0.12621	0.691439	-0.164393	0.585545	conserved
ENSMUSG00000037720	2084.96	0.0728005	0.691538	-0.0891883	0.605923	0.170138	0.617125	conserved
ENSMUSG00000037098	501.225	0.096294	0.477129	0.0517844	0.92347	0.0504053	0.924387	conserved
ENSMUSG00000041439	250.873	-0.225961	0.310011	-0.0410522	0.971586	-0.162417	0.85576	conserved
ENSMUSG00000014498	1405.01	0.177166	0.189506	-0.0262515	0.959637	0.207545	0.704962	conserved
ENSMUSG00000038375	6231.41	0.0811344	0.773966	-0.134311	0.196136	0.214416	0.806113	conserved
ENSMUSG00000038371	1173.12	0.0778212	0.601179	0.11143	0.783539	-0.0537048	0.938665	conserved
ENSMUSG00000020477	850.298	-0.0814861	0.71042	0.0134934	0.973477	-0.0752769	0.90945	conserved
ENSMUSG00000020476	773.717	-0.0945359	0.511669	0.202862	0.366064	-0.285852	0.316916	conserved
ENSMUSG00000062960	2515.05	-0.242601	0.0616602	0.0475867	0.903027	-0.285374	0.366593	conserved
ENSMUSG00000052139	287.909	-0.0902715	0.666538	0.15076	0.860041	-0.187835	0.800655	conserved
ENSMUSG00000023923	574.415	0.126894	0.357313	0.522781	0.420991	-0.336215	0.544133	conserved
ENSMUSG00000038957	350.011	-0.151803	0.329393	0.433192	0.629264	-0.452808	0.442326	conserved
ENSMUSG00000018677	8221.02	0.0236318	0.890309	0.144398	0.0503117	-0.103185	0.865652	conserved
ENSMUSG00000019989	1758.83	0.0939434	0.649912	0.478485	0.0617007	-0.452606	0.411199	conserved
ENSMUSG00000019984	366.142	-0.176104	0.172724	0.254831	0.616982	-0.407541	0.238924	conserved
ENSMUSG00000018585	968.063	-0.175218	0.347888	0.122153	0.60206	-0.291971	0.554393	conserved
ENSMUSG00000053774	950.9	0.248827	0.0543037	-0.181271	0.796073	0.496302	0.208787	conserved
ENSMUSG00000063760	817.724	0.231407	0.151552	-0.314999	0.32724	0.542688	0.0871161	conserved
ENSMUSG00000033610	6540.8	-0.138027	0.405379	-0.163258	0.410521	0.0339281	0.971568	conserved
ENSMUSG00000033618	790.824	-0.130553	0.60368	0.106991	0.916472	-0.243611	0.774269	conserved
ENSMUSG00000034066	689.492	0.109984	0.351308	0.416495	0.399607	-0.27812	0.527039	conserved
ENSMUSG00000034064	366.693	0.0728984	0.57478	-0.241801	0.57275	0.326329	0.302644	conserved
ENSMUSG00000031618	396.23	0.206581	0.21775	0.335716	0.493297	-0.10246	0.875164	conserved
ENSMUSG00000031616	169.392	-0.0253796	0.920987	-0.597229	0.219934	0.607755	0.230138	conserved
ENSMUSG00000034390	1023.53	-0.141628	0.405065	-0.31608	0.349223	0.171216	0.74945	conserved
ENSMUSG00000073147	286.646	0.188732	0.303181	-0.0687791	0.949732	0.304027	0.651556	conserved
ENSMUSG00000005873	725.764	0.210851	0.266387	0.240671	0.473842	-0.0352298	0.95569	conserved
ENSMUSG00000029217	554.62	-0.174702	0.23849	-0.450148	0.14624	0.299544	0.455954	conserved
ENSMUSG00000069729	1108.1	0.113383	0.381782	-0.206177	0.343117	0.330355	0.179791	conserved
ENSMUSG00000007739	1957.13	-0.0760034	0.61668	0.0943025	0.620241	-0.15746	0.594237	conserved
ENSMUSG00000046519	181.258	0.256357	0.392221	-0.0276675	0.979971	0.304715	0.753627	conserved
ENSMUSG00000034931	615.778	-0.0141078	0.932979	-0.0332983	0.961372	0.0390502	0.9399	conserved
ENSMUSG00000087260	310.805	0.130584	0.457234	0.169434	0.564285	-0.0258105	0.959103	conserved
ENSMUSG00000032579	331.642	-0.000447318	0.998869	0.38119	0.602345	-0.360697	0.568614	conserved
ENSMUSG00000032571	584.711	0.0191337	0.901949	0.031222	0.971586	-0.00665457	0.9905	conserved
ENSMUSG00000032575	1210.03	-0.00105922	0.998136	-0.0565931	0.945541	0.129787	0.914712	conserved
ENSMUSG00000040321	262.237	0.0364838	0.878111	-0.0324617	0.967949	0.0940595	0.90017	conserved
ENSMUSG00000024335	2928.7	-0.0490646	0.654871	-0.167505	0.222299	0.124398	0.79642	conserved
ENSMUSG00000044005	11033.2	-0.0801743	0.752496	0.0527813	0.636514	-0.127797	0.839797	conserved
ENSMUSG00000061859	415.688	0.206582	0.0524515	0.00875762	0.989819	0.181872	0.682228	conserved
ENSMUSG00000020537	668.953	-0.0457391	0.664292	0.0494631	0.919203	-0.0754056	0.845464	conserved
ENSMUSG00000004356	680.847	0.140179	0.389025	0.0425973	0.934674	0.108516	0.827396	conserved
ENSMUSG00000056050	6791.44	0.139269	0.201175	0.0150711	0.942211	0.131177	0.705668	conserved
ENSMUSG00000051007	322.837	-0.0818734	0.663824	0.600782	0.423033	-0.701519	0.218128	conserved
ENSMUSG00000036646	1037.51	-0.213293	0.197384	0.0576938	0.95905	-0.250698	0.703557	conserved
ENSMUSG00000066829	200.726	0.236971	0.175427	-0.169861	0.821768	0.419837	0.438427	conserved
ENSMUSG00000031444	12529.8	-0.127213	0.319278	0.0833511	0.288396	-0.202486	0.449101	conserved
ENSMUSG00000031451	599.835	-0.0381981	0.858434	0.22889	0.77114	-0.268498	0.691615	conserved
ENSMUSG00000031453	278.306	0.0105672	0.974137	-0.623197	0.365153	0.647454	0.312631	conserved
ENSMUSG00000029050	1337.58	0.111653	0.659964	0.102769	0.737147	0.0291089	0.965898	conserved
ENSMUSG00000029053	556.979	0.145914	0.325208	0.15342	0.763428	0.00355265	0.994269	conserved
ENSMUSG00000021190	1197.7	-0.0316934	0.854452	0.0237976	0.941298	-0.0501746	0.924387	conserved
ENSMUSG00000021193	1041.29	-0.205935	0.0685423	-0.146199	0.566881	-0.0328554	0.94119	conserved
ENSMUSG00000118366	2536.39	-0.0286204	0.902586	-0.132201	0.183953	0.0994366	0.908183	conserved
ENSMUSG00000021279	2571.12	0.0186024	0.906023	0.118842	0.720075	-0.0853847	0.839797	conserved
ENSMUSG00000022552	671.662	-0.173941	0.231682	-0.00975363	0.9854	-0.140122	0.782353	conserved
ENSMUSG00000022553	447.814	0.00744988	0.98016	0.338857	0.705977	-0.323862	0.669299	conserved
ENSMUSG00000022556	405.138	0.268063	0.109523	0.0563731	0.961528	0.198107	0.803916	conserved
ENSMUSG00000022557	703.617	-0.093175	0.54492	-0.11783	0.909515	0.154714	0.847588	conserved
ENSMUSG00000022558	1124.07	-0.0325308	0.89561	0.273311	0.711044	-0.286286	0.667603	conserved
ENSMUSG00000022559	247.554	-0.125039	0.551554	0.454554	0.486232	-0.519652	0.352347	conserved
ENSMUSG00000038235	2138.96	-0.147426	0.0656326	-0.460802	0.105421	0.379657	0.561557	conserved
ENSMUSG00000021270	4663.89	-0.383303	0.098737	0.0523203	0.852527	-0.429681	0.527714	conserved
ENSMUSG00000025025	605.579	-0.108891	0.402054	-0.410386	0.223571	0.306901	0.378215	conserved
ENSMUSG00000025024	410.723	0.00141969	0.99531	-0.17649	0.740805	0.163482	0.822017	conserved
ENSMUSG00000028018	156.259	-0.0586831	0.730782	0.00693274	0.994935	-0.144747	0.838848	conserved
ENSMUSG00000029068	2310.86	0.0575717	0.786465	-0.128402	0.770276	0.191463	0.803916	conserved
ENSMUSG00000029062	1039.71	0.285864	0.0759326	0.128612	0.689648	0.172885	0.703557	conserved
ENSMUSG00000032370	1371.37	-0.0577804	0.704035	-0.0739786	0.787832	0.0363464	0.954506	conserved
ENSMUSG00000052305	922.616	0.0262669	0.966637	-0.123921	0.378037	0.173494	0.87543	conserved
ENSMUSG00000037935	853.188	-0.111605	0.528571	-0.0078277	0.99422	-0.104687	0.914712	conserved
ENSMUSG00000037938	237.18	0.0223359	0.912169	0.0960873	0.919203	-0.0524927	0.942903	conserved
ENSMUSG00000024645	528.13	-0.0524557	0.71785	0.361382	0.403255	-0.38888	0.257766	conserved
ENSMUSG00000026641	591.111	-0.0485807	0.777025	0.128508	0.643537	-0.160455	0.65172	conserved
ENSMUSG00000036323	2915.62	0.175221	0.0655853	0.338091	0.147995	-0.13011	0.786234	conserved
ENSMUSG00000036327	223.266	0.129628	0.437867	0.199474	0.846878	-0.100489	0.912413	conserved
ENSMUSG00000051695	4061.93	0.07995	0.573535	-0.179803	0.198039	0.259296	0.748334	conserved
ENSMUSG00000045969	301.704	0.213755	0.131251	-0.0394128	0.931729	0.269343	0.45345	conserved
ENSMUSG00000028974	454.563	-0.00162529	0.994129	0.0992987	0.878951	-0.149124	0.771083	conserved
ENSMUSG00000028975	520.141	-0.257387	0.133924	-0.232243	0.61413	-0.0132207	0.984459	conserved
ENSMUSG00000028979	3631.27	-0.133379	0.362831	0.00152163	0.994858	-0.120911	0.876921	conserved
ENSMUSG00000042460	2032.07	0.136475	0.375443	0.101286	0.614116	0.0433522	0.927531	conserved
ENSMUSG00000044700	576.274	-0.193337	0.164235	-0.0747216	0.919203	-0.077385	0.910688	conserved
ENSMUSG00000001229	2033.76	-0.0769908	0.70435	-0.0441046	0.919203	-0.0327017	0.965898	conserved
ENSMUSG00000050567	620.53	0.162099	0.194627	0.142712	0.765777	0.0303174	0.952206	conserved
ENSMUSG00000015243	7515.6	0.00611444	0.983581	-0.0449404	0.939696	0.0468401	0.961405	conserved
ENSMUSG00000032842	288.052	0.232177	0.339288	0.451057	0.318046	-0.195447	0.800219	conserved
ENSMUSG00000057110	605.621	0.267535	0.125989	0.431295	0.530645	-0.171686	0.832523	conserved
ENSMUSG00000025035	273.157	-0.172794	0.222859	0.109267	0.888931	-0.284258	0.570992	conserved
ENSMUSG00000063550	860.889	0.194427	0.117222	-0.0180985	0.984458	0.245528	0.657283	conserved
ENSMUSG00000021832	1968.23	0.118347	0.412722	0.00298478	0.992872	0.1588	0.87543	conserved
ENSMUSG00000033335	1616.21	0.0965877	0.310755	0.163007	0.557224	-0.0509932	0.899001	conserved
ENSMUSG00000038459	2141.87	-0.0419554	0.778775	-0.103502	0.765815	0.0635266	0.897198	conserved
ENSMUSG00000038451	210.351	0.24635	0.157295	0.418784	0.342486	-0.173389	0.776449	conserved
ENSMUSG00000030688	19419.9	-0.181616	0.203747	-0.0620382	0.332881	-0.110409	0.759855	conserved
ENSMUSG00000033488	361.065	0.116594	0.515512	-0.622396	0.240054	0.759608	0.062893	conserved
ENSMUSG00000033487	2747.02	0.123286	0.508949	0.0925428	0.767899	0.0336357	0.959171	conserved
ENSMUSG00000037300	1054.76	-0.0856937	0.310568	0.166014	0.510251	-0.219001	0.283485	conserved
ENSMUSG00000027865	684.79	0.0542708	0.717776	-0.265087	0.418721	0.328542	0.33477	conserved
ENSMUSG00000011158	482.117	0.114464	0.525864	-0.38317	0.571329	0.464232	0.373914	conserved
ENSMUSG00000043131	1300.88	0.0407638	0.759267	0.160785	0.634959	-0.107738	0.78139	conserved
ENSMUSG00000048310	952.072	-0.144497	0.188452	-0.331641	0.0533097	0.197628	0.451665	conserved
ENSMUSG00000032366	1066.72	0.14373	0.559078	-0.14863	0.542261	0.306554	0.572239	conserved
ENSMUSG00000029577	2108.29	-0.0186937	0.906552	0.102833	0.859913	-0.117634	0.822479	conserved
ENSMUSG00000029578	1991.01	0.0660367	0.655675	0.15626	0.723265	-0.0812083	0.878178	conserved
ENSMUSG00000036940	495.261	0.0500697	0.752138	0.206903	0.579184	-0.156402	0.720055	conserved
ENSMUSG00000028191	233.918	0.110274	0.555579	-0.0943315	0.934563	0.199736	0.802792	conserved
ENSMUSG00000028199	1766.46	0.00580696	0.972823	0.144928	0.53969	-0.129905	0.703557	conserved
ENSMUSG00000070047	1566.42	-0.239561	0.101076	-0.41576	0.128645	0.19976	0.673046	conserved
ENSMUSG00000028228	1806.03	-0.162083	0.173512	-0.0717695	0.901438	-0.0574265	0.923544	conserved
ENSMUSG00000028229	357.53	-0.265294	0.0869281	-0.0835701	0.865622	-0.170587	0.71979	conserved
ENSMUSG00000068134	233.55	0.132013	0.556451	-0.237536	0.768808	0.361962	0.589599	conserved
ENSMUSG00000059208	2174.72	0.0716764	0.550844	0.145516	0.865274	-0.066674	0.929075	conserved
ENSMUSG00000004789	5736.01	-0.0500745	0.765798	-0.277942	0.368201	0.210583	0.63539	conserved
ENSMUSG00000027954	891.85	-0.027567	0.908109	0.07357	0.720075	-0.0833925	0.89948	conserved
ENSMUSG00000095115	164.35	-0.0986109	0.569726	-0.179676	0.828291	0.14292	0.827784	conserved
ENSMUSG00000043279	1067.93	0.0928057	0.463818	-0.0327948	0.972063	0.157299	0.794636	conserved
ENSMUSG00000053929	1521.91	-0.0133773	0.942991	-0.198921	0.763448	0.202993	0.711922	conserved
ENSMUSG00000015461	680.274	0.038427	0.865373	-0.0806072	0.889891	0.123708	0.866392	conserved
ENSMUSG00000010175	3654.04	0.227391	0.336403	-0.234646	0.361593	0.474386	0.277442	conserved
ENSMUSG00000055436	2108.06	0.13469	0.532168	-0.0535052	0.905835	0.190178	0.74945	conserved
ENSMUSG00000040747	108.734	0.346851	0.140634	0.71289	0.100071	-0.303031	0.689966	conserved
ENSMUSG00000056167	559.967	0.0813758	0.519608	-0.00418585	0.99422	0.0948449	0.845464	conserved
ENSMUSG00000047213	2233.95	0.127709	0.377884	-0.0993416	0.844286	0.227334	0.590504	conserved
ENSMUSG00000002307	358.941	-0.0862938	0.576698	-0.433937	0.266924	0.305086	0.449101	conserved
ENSMUSG00000019906	473.729	-0.23131	0.281039	-0.445325	0.0799935	0.264926	0.691615	conserved
ENSMUSG00000020359	414.246	0.162797	0.253295	0.408732	0.404122	-0.223215	0.682228	conserved
ENSMUSG00000020357	969.609	-0.090061	0.572707	0.185227	0.830745	-0.251232	0.704962	conserved
ENSMUSG00000053483	406.691	-0.0325094	0.863666	-0.111176	0.888931	0.17345	0.840615	conserved
ENSMUSG00000096210	2958.87	-0.235153	0.130312	0.0422587	0.888931	-0.275934	0.560746	conserved
ENSMUSG00000036775	3832.67	0.019152	0.91598	0.156838	0.223091	-0.124125	0.74945	conserved
ENSMUSG00000026219	4233.67	0.0232307	0.876718	-0.139087	0.628791	0.178774	0.702854	conserved
ENSMUSG00000026213	246.455	-0.0946584	0.551761	-0.313934	0.566207	0.224283	0.668457	conserved
ENSMUSG00000038642	489.679	0.338347	0.0850644	0.069736	0.828215	0.292072	0.667096	conserved
ENSMUSG00000038646	490.909	0.0470163	0.822733	0.188064	0.484732	-0.159056	0.825735	conserved
ENSMUSG00000030340	958.945	-0.0803703	0.734158	-0.197575	0.530724	0.0925342	0.914472	conserved
ENSMUSG00000031696	2036.95	0.0616468	0.640173	0.31262	0.643537	-0.226451	0.682228	conserved
ENSMUSG00000029291	1602.28	0.0119189	0.933114	-0.180145	0.335843	0.205752	0.378562	conserved
ENSMUSG00000035597	681.42	0.162538	0.470393	-0.491172	0.224946	0.646917	0.186918	conserved
ENSMUSG00000042032	684.06	-0.228745	0.0544236	-0.270614	0.668297	0.0841063	0.90386	conserved
ENSMUSG00000021607	370.53	-0.11377	0.601434	-0.0901781	0.846863	0.0376195	0.967565	conserved
ENSMUSG00000021606	1406.04	-0.191823	0.329115	-0.28756	0.121013	0.104547	0.900271	conserved
ENSMUSG00000033991	656.054	0.146757	0.340464	0.203446	0.548333	-0.0583687	0.914712	conserved
ENSMUSG00000005087	166.014	-0.137683	0.602219	-0.0928697	0.91212	-0.103155	0.918617	conserved
ENSMUSG00000024952	173	0.169492	0.517799	0.616157	0.4306	-0.390428	0.648906	conserved
ENSMUSG00000026553	4420.41	0.0641111	0.545966	0.144005	0.467031	-0.0788333	0.915429	conserved
ENSMUSG00000057367	478.904	0.250019	0.0584763	0.128595	0.891957	0.132324	0.858215	conserved
ENSMUSG00000003662	793.311	-0.0590937	0.702174	0.280803	0.126125	-0.328206	0.170244	conserved
ENSMUSG00000003660	2713.31	0.035105	0.800179	0.301226	0.0565682	-0.257227	0.343325	conserved
ENSMUSG00000042203	150.322	0.123049	0.521009	0.368882	0.581973	-0.197191	0.773328	conserved
ENSMUSG00000030064	1438.74	-0.294548	0.200706	-0.20576	0.210436	-0.0663953	0.930409	conserved
ENSMUSG00000111080	734.603	-0.062389	0.691538	0.485758	0.448728	-0.481734	0.327006	conserved
ENSMUSG00000025200	405.587	0.125635	0.364319	0.475693	0.107081	-0.337624	0.308393	conserved
ENSMUSG00000025207	20427.3	-0.192547	0.257325	-0.0872066	0.577006	-0.0979992	0.855874	conserved
ENSMUSG00000000378	349.691	-0.00123947	0.996417	0.00949	0.989819	0.00814793	0.98965	conserved
ENSMUSG00000022008	681.58	0.19342	0.153263	0.0463837	0.932343	0.120544	0.886788	conserved
ENSMUSG00000052384	103.998	-0.199757	0.295617	-0.786756	0.188672	0.538744	0.327006	conserved
ENSMUSG00000039100	5162.64	0.0992384	0.445058	-0.11454	0.440159	0.222135	0.498533	conserved
ENSMUSG00000028096	608.44	0.0378293	0.804369	0.0554419	0.934563	-0.00658805	0.990401	conserved
ENSMUSG00000028093	922.38	-0.19446	0.0577251	-0.00346201	0.995706	-0.173026	0.715173	conserved
ENSMUSG00000052921	234.267	0.20856	0.254659	-0.157594	0.787006	0.375094	0.474859	conserved
ENSMUSG00000022820	774.63	0.0383028	0.857983	0.234024	0.523528	-0.244347	0.806897	conserved
ENSMUSG00000022828	364.531	0.308904	0.166651	0.0974324	0.905885	0.218311	0.773654	conserved
ENSMUSG00000020092	286.548	-0.154183	0.394706	0.22386	0.84196	-0.220506	0.79243	conserved
ENSMUSG00000037410	1071.7	0.00664484	0.979348	-0.271878	0.563625	0.264027	0.621427	conserved
ENSMUSG00000037415	2776.99	-0.0993101	0.455775	-0.0707261	0.823647	-0.0213818	0.959171	conserved
ENSMUSG00000027953	181.455	0.0426447	0.84599	0.314924	0.723723	-0.209454	0.791687	conserved
ENSMUSG00000027952	769.843	-0.0508953	0.935792	0.529627	0.164756	-0.56001	0.652886	conserved
ENSMUSG00000027957	1806.7	-0.0985919	0.505739	-0.0898024	0.703953	0.00393662	0.992749	conserved
ENSMUSG00000027956	204.889	-0.245731	0.0630398	-0.334324	0.681838	0.0467452	0.949591	conserved
ENSMUSG00000031714	362.081	0.149913	0.251059	-0.085316	0.94472	0.300139	0.684108	conserved
ENSMUSG00000031715	1025.77	0.124827	0.435436	-0.552611	0.379407	0.753628	0.124478	conserved
ENSMUSG00000031711	328.484	0.0267824	0.903173	-0.334858	0.485886	0.397227	0.519148	conserved
ENSMUSG00000026028	875.925	0.152283	0.183725	-0.018803	0.971094	0.183257	0.651556	conserved
ENSMUSG00000026027	1034.96	-0.0111668	0.933086	-0.311004	0.472983	0.272694	0.442802	conserved
ENSMUSG00000024561	1157.55	0.308558	0.0599186	0.121241	0.637873	0.198313	0.739132	conserved
ENSMUSG00000034290	1716.8	0.0903833	0.546883	0.121623	0.876884	-0.0243767	0.971767	conserved
ENSMUSG00000024560	1086.4	0.243432	0.051684	0.00856182	0.983544	0.228705	0.691178	conserved
ENSMUSG00000046785	972.911	-0.0908445	0.578719	0.124127	0.728185	-0.18786	0.658891	conserved
ENSMUSG00000045252	419.592	0.199105	0.25424	0.198191	0.814814	0.0161749	0.984131	conserved
ENSMUSG00000042207	530.101	-0.0123709	0.971687	0.0388439	0.964514	-0.0537612	0.949017	conserved
ENSMUSG00000032434	2416.04	0.279682	0.17218	0.0685439	0.686429	0.209423	0.79047	conserved
ENSMUSG00000032435	573.744	-0.119065	0.356597	-0.215509	0.712521	0.0952381	0.86451	conserved
ENSMUSG00000018900	608.819	-0.265632	0.228467	-0.302611	0.162069	0.0272359	0.971684	conserved
ENSMUSG00000024566	1049.39	0.0398665	0.752288	0.187829	0.703775	-0.154861	0.703557	conserved
ENSMUSG00000024563	633.503	0.15883	0.148605	0.178609	0.728009	-0.0238277	0.980421	conserved
ENSMUSG00000027035	389.892	0.0594145	0.929677	-0.493504	0.409013	0.538723	0.630609	conserved
ENSMUSG00000000826	1870.9	-0.00587363	0.970573	-0.0554684	0.864063	0.0641017	0.850665	conserved
ENSMUSG00000054364	415.544	0.129636	0.550844	0.242267	0.620241	-0.111108	0.886609	conserved
ENSMUSG00000066900	2109.33	0.282935	0.0575644	0.101398	0.701748	0.189892	0.630358	conserved
ENSMUSG00000037652	1098.38	0.228565	0.140762	0.0517885	0.913072	0.192243	0.680558	conserved
ENSMUSG00000031555	2159.16	0.0884618	0.509155	0.0892414	0.656226	0.00429498	0.9905	conserved
ENSMUSG00000031556	863.72	0.0210143	0.900646	-0.104707	0.674667	0.134305	0.674166	conserved
ENSMUSG00000025969	400.672	0.113553	0.514029	-0.299715	0.668488	0.399034	0.449891	conserved
ENSMUSG00000025962	415.784	-0.0758091	0.651624	0.29341	0.32743	-0.364996	0.229104	conserved
ENSMUSG00000025964	492.267	0.0700591	0.755922	-0.283518	0.766774	0.38514	0.588365	conserved
ENSMUSG00000021096	3082.65	0.0850205	0.398095	-0.00490576	0.984844	0.0988329	0.703557	conserved
ENSMUSG00000022614	880.638	0.0489964	0.810785	0.206306	0.751963	-0.165824	0.79642	conserved
ENSMUSG00000029640	722.144	0.16598	0.191509	0.0313989	0.94978	0.152648	0.691615	conserved
ENSMUSG00000029649	1706.1	-0.139299	0.357513	0.026138	0.923667	-0.154575	0.647602	conserved
ENSMUSG00000038178	347.949	-0.0890408	0.698568	0.535945	0.426028	-0.589055	0.334405	conserved
ENSMUSG00000038170	2475.22	0.215934	0.149032	-0.0690639	0.701748	0.290358	0.416712	conserved
ENSMUSG00000038175	343.806	0.219343	0.186217	0.0436249	0.941257	0.209979	0.762552	conserved
ENSMUSG00000025340	405.183	-0.12391	0.488962	-0.173871	0.760337	0.0755369	0.913736	conserved
ENSMUSG00000052446	206.57	0.135095	0.467862	0.0689317	0.949406	-0.0160169	0.988669	conserved
ENSMUSG00000024767	779.501	0.0481378	0.722072	-0.113363	0.812925	0.165507	0.797581	conserved
ENSMUSG00000026728	507.86	0.0839545	0.750948	-0.199205	0.737147	0.256917	0.759855	conserved
ENSMUSG00000026727	714.91	0.032395	0.865487	0.19889	0.748096	-0.171272	0.806113	conserved
ENSMUSG00000036241	3079.59	-0.00962475	0.957084	-0.0753947	0.783539	0.0748805	0.897468	conserved
ENSMUSG00000086290	73.5576	-0.123912	0.657052	-0.251213	0.726402	0.140416	0.875164	conserved
ENSMUSG00000032609	226.592	-0.000519665	0.998896	0.822327	0.206725	-0.813467	0.171193	conserved
ENSMUSG00000026181	799.439	0.0710581	0.71042	0.350689	0.274651	-0.275129	0.566678	conserved
ENSMUSG00000026187	537.107	0.120143	0.337276	0.234201	0.794465	-0.0937895	0.909589	conserved
ENSMUSG00000006418	1273.78	0.0735937	0.488376	0.285853	0.192997	-0.158722	0.775077	conserved
ENSMUSG00000024456	2797.75	-0.056312	0.757423	-0.200657	0.378066	0.153169	0.776918	conserved
ENSMUSG00000074064	1993.14	0.0766253	0.685093	0.218691	0.278682	-0.122934	0.803916	conserved
ENSMUSG00000074063	6434.31	-0.626411	0.26608	-0.0172599	0.945541	-0.606584	0.674409	conserved
ENSMUSG00000009035	767.891	-0.15588	0.253529	0.00807908	0.98639	-0.155658	0.728775	conserved
ENSMUSG00000029328	1554.24	0.145449	0.379293	-0.252198	0.268102	0.403837	0.200465	conserved
ENSMUSG00000034484	1040.87	0.166765	0.17218	-0.164973	0.541801	0.32615	0.465738	conserved
ENSMUSG00000042502	581.64	-0.0144415	0.937701	-0.277334	0.566207	0.26171	0.559587	conserved
ENSMUSG00000002413	823.482	0.191579	0.0797556	0.0485231	0.952159	0.149998	0.776918	conserved
ENSMUSG00000049106	1170.58	0.0198281	0.90457	-0.230609	0.781608	0.200906	0.767713	conserved
ENSMUSG00000040213	2597.23	-0.318567	0.215262	0.0571981	0.846863	-0.350056	0.55612	conserved
ENSMUSG00000058690	1431.3	-0.00376208	0.986444	-0.289467	0.386543	0.249079	0.728775	conserved
ENSMUSG00000024248	1160.16	-0.247281	0.0846003	-0.227089	0.141254	-0.00186786	0.996198	conserved
ENSMUSG00000056692	8546.93	-0.0794398	0.43215	0.170786	0.429155	-0.234553	0.744286	conserved
ENSMUSG00000052751	1176.28	-0.0948664	0.528381	-0.0196682	0.981871	-0.124014	0.86451	conserved
ENSMUSG00000016181	241.724	-0.0885135	0.669366	-0.731667	0.0566882	0.652816	0.118107	conserved
ENSMUSG00000036083	1664.49	0.157236	0.320169	-0.0635075	0.919203	0.251746	0.628159	conserved
ENSMUSG00000049339	3633.03	0.109883	0.475474	-0.0195414	0.971094	0.122224	0.889711	conserved
ENSMUSG00000030034	265.548	-0.0908065	0.550652	-0.142614	0.888931	-0.0462551	0.950922	conserved
ENSMUSG00000037022	504.92	-0.0337957	0.823401	0.0714895	0.929095	-0.0910962	0.886174	conserved
ENSMUSG00000020935	659.693	0.140295	0.323568	-0.0117735	0.979545	0.167135	0.704866	conserved
ENSMUSG00000063179	168.989	-0.0859696	0.629713	-0.275238	0.577704	0.159581	0.776449	conserved
ENSMUSG00000022799	406.954	0.135702	0.400751	0.045036	0.971094	0.0417265	0.963407	conserved
ENSMUSG00000034645	143.391	-0.371575	0.0548182	-0.511796	0.53969	0.0781873	0.938404	conserved
ENSMUSG00000028572	2018.83	0.146289	0.432261	0.320128	0.518971	-0.182742	0.776449	conserved
ENSMUSG00000021687	962.535	0.166227	0.389025	-0.0936455	0.891957	0.193288	0.852664	conserved
ENSMUSG00000022427	798.393	-0.234902	0.149663	-0.16308	0.53969	-0.0649623	0.92416	conserved
ENSMUSG00000022428	141.684	0.220891	0.126863	0.293361	0.664101	0.0120347	0.986647	conserved
ENSMUSG00000036863	182.05	0.376915	0.14505	0.104481	0.903694	0.279716	0.728775	conserved
ENSMUSG00000042744	1199.81	0.130918	0.468728	-0.185369	0.749859	0.337167	0.480747	conserved
ENSMUSG00000020484	3986.81	0.245404	0.146794	-0.00543217	0.982634	0.257674	0.576123	conserved
ENSMUSG00000020483	4425.37	-0.138614	0.320775	-0.0976844	0.436593	-0.0305624	0.939903	conserved
ENSMUSG00000033917	788.613	-0.241749	0.191969	-0.276783	0.0677854	0.0308075	0.964091	conserved
ENSMUSG00000020152	3041.04	-0.04158	0.796205	-0.0596029	0.681838	0.0282041	0.941511	conserved
ENSMUSG00000075232	550.845	0.193016	0.471777	-0.0226655	0.97697	0.275533	0.729258	conserved
__ambiguous	2.19738e+06	0.125459	0.623435	0.0312284	0.583801	0.106616	0.840967	conserved
ENSMUSG00000058454	1730.97	0.360553	0.404973	0.0677976	0.829959	0.311822	0.691615	conserved
ENSMUSG00000033009	444.377	0.0345777	0.861819	0.368224	0.55347	-0.347594	0.546886	conserved
ENSMUSG00000029823	4906.67	0.11235	0.629334	0.306866	0.169921	-0.185301	0.85804	conserved
ENSMUSG00000074746	1089.04	0.081818	0.553278	-0.245826	0.521353	0.33919	0.327006	conserved
ENSMUSG00000074748	2122.26	-0.153234	0.280579	0.0612871	0.85784	-0.231725	0.657283	conserved
ENSMUSG00000052299	1104.27	0.0845868	0.578794	0.138717	0.634324	-0.0394183	0.938404	conserved
ENSMUSG00000002625	1115.56	-0.0177797	0.943207	0.16035	0.721034	-0.175084	0.803916	conserved
ENSMUSG00000018143	292.6	0.0359479	0.898255	-0.211403	0.841193	0.254215	0.776449	conserved
ENSMUSG00000000088	1509.13	-0.0803908	0.637841	-0.0316364	0.880557	-0.0399899	0.945363	conserved
ENSMUSG00000040396	580.019	0.0836968	0.670342	0.114091	0.903027	0.0217564	0.978156	conserved
ENSMUSG00000040028	749.277	-0.0294253	0.864527	-0.0512542	0.945554	0.0396703	0.948193	conserved
ENSMUSG00000015087	667.845	0.157719	0.197384	-0.12619	0.903027	0.24215	0.696739	conserved
ENSMUSG00000022237	886.804	0.00329557	0.992444	-0.125808	0.609393	0.153732	0.794636	conserved
ENSMUSG00000021945	823.43	0.262812	0.0739326	0.0131007	0.983544	0.231007	0.72074	conserved
ENSMUSG00000062519	279.095	0.0665283	0.722182	-0.521251	0.267802	0.628766	0.116406	conserved
ENSMUSG00000033793	972.04	-0.168158	0.312165	-0.278357	0.454087	0.128745	0.85804	conserved
ENSMUSG00000023094	226.348	-0.258189	0.255231	0.445219	0.488095	-0.732115	0.213929	conserved
ENSMUSG00000038072	513.998	-0.121527	0.393363	0.451639	0.463707	-0.502985	0.251787	conserved
ENSMUSG00000030269	553.676	0.0780874	0.576063	0.0404908	0.964514	0.0355498	0.971978	conserved
ENSMUSG00000030265	1036.25	-0.163842	0.238618	-0.140294	0.872007	-0.0330498	0.966062	conserved
ENSMUSG00000034560	826.76	0.0722739	0.70435	-0.448369	0.568578	0.50701	0.385521	conserved
ENSMUSG00000029777	1209.04	0.0253021	0.906972	0.0390935	0.959534	0.0205698	0.977751	conserved
ENSMUSG00000024073	3598.88	0.138381	0.328377	-0.0729232	0.945829	0.187366	0.782371	conserved
ENSMUSG00000042286	1701.22	-0.0684588	0.7775	0.0983223	0.80501	-0.16477	0.787125	conserved
ENSMUSG00000042284	1579.59	0.0582738	0.769624	-0.257677	0.0853269	0.339109	0.358295	conserved
ENSMUSG00000027655	174.743	0.148972	0.504902	0.510751	0.48841	-0.36042	0.632985	conserved
ENSMUSG00000001844	455.53	-0.172886	0.208649	0.262889	0.484732	-0.428073	0.19146	conserved
ENSMUSG00000001847	3118.07	0.165757	0.11653	0.169013	0.30429	0.0114674	0.976635	conserved
ENSMUSG00000006818	5114.18	0.0718642	0.577897	-0.0454958	0.821927	0.128505	0.776449	conserved
ENSMUSG00000075000	111.19	-0.263514	0.267251	0.0878029	0.919203	-0.287223	0.704962	conserved
ENSMUSG00000031875	121.611	0.185036	0.360052	0.216979	0.842412	0.0807129	0.936032	conserved
ENSMUSG00000031871	1255.71	0.162869	0.413386	0.054332	0.821927	0.124022	0.803916	conserved
ENSMUSG00000040620	815.016	-0.203568	0.207382	-0.359572	0.184348	0.153153	0.784596	conserved
ENSMUSG00000026341	1989.75	-0.0206917	0.873425	-0.278753	0.605923	0.287803	0.516498	conserved
ENSMUSG00000026343	95.6592	-0.26749	0.246724	0.487787	0.437211	-0.710049	0.181667	conserved
ENSMUSG00000026342	927.585	0.19732	0.170026	0.381011	0.132231	-0.184999	0.72649	conserved
ENSMUSG00000007036	942.927	-0.162132	0.215926	-0.281889	0.440834	0.16287	0.756516	conserved
ENSMUSG00000046111	249.619	0.0607294	0.783912	-0.0900135	0.927078	0.0700106	0.945363	conserved
ENSMUSG00000051984	332.648	-0.155597	0.573503	0.0579106	0.934321	-0.13831	0.886174	conserved
ENSMUSG00000001472	3614.3	-0.0484318	0.590565	0.188619	0.564285	-0.227227	0.359483	conserved
ENSMUSG00000002871	321.508	-0.0997882	0.638884	-0.444513	0.41639	0.386248	0.55211	conserved
ENSMUSG00000041237	2201.44	0.3549	0.0818243	0.16196	0.317212	0.208132	0.758589	conserved
ENSMUSG00000022124	1023.23	-0.0374665	0.836849	-0.176894	0.41733	0.149283	0.696101	conserved
ENSMUSG00000022122	410.129	0.177346	0.365528	0.125163	0.891541	0.0625444	0.94119	conserved
ENSMUSG00000051403	1840.38	0.0663859	0.627999	-0.0639521	0.913852	0.130522	0.800219	conserved
ENSMUSG00000025736	469.027	-0.154134	0.385579	-0.21138	0.748816	0.0624479	0.934588	conserved
ENSMUSG00000025474	316.73	0.084614	0.579179	0.22461	0.67053	-0.109801	0.840412	conserved
ENSMUSG00000035941	1573.95	0.0476711	0.765582	0.143794	0.392828	-0.0917717	0.827396	conserved
ENSMUSG00000022905	1619.92	0.121049	0.379353	-0.0508277	0.889891	0.186117	0.589525	conserved
ENSMUSG00000039914	572.898	0.138438	0.293171	-0.107128	0.927078	0.199247	0.793902	conserved
ENSMUSG00000086165	115.654	0.811343	0.19342	0.0530571	0.960065	0.803376	0.603763	conserved
ENSMUSG00000019838	3975.59	0.00374329	0.98827	-0.0682509	0.687237	0.08596	0.852664	conserved
ENSMUSG00000019837	454.018	0.082501	0.73023	0.164097	0.798216	-0.0218317	0.980046	conserved
ENSMUSG00000063077	7419.26	0.0774294	0.46199	0.0979348	0.334104	-0.0130921	0.964624	conserved
ENSMUSG00000037514	582.074	-0.206908	0.0913558	-0.123752	0.839402	-0.0624758	0.91791	conserved
ENSMUSG00000071632	202.102	-0.0933231	0.709554	0.65781	0.335017	-0.707405	0.22954	conserved
ENSMUSG00000062300	917.929	-0.160531	0.461879	-0.401054	0.0614607	0.236485	0.657283	conserved
ENSMUSG00000034158	2433.61	0.1759	0.210705	-0.262382	0.0547374	0.446418	0.254947	conserved
ENSMUSG00000034152	836.796	-0.13424	0.159721	-0.103229	0.782784	-0.0114161	0.978583	conserved
ENSMUSG00000060862	358.663	0.428754	0.0571366	0.306193	0.458353	0.139519	0.85804	conserved
ENSMUSG00000026179	4318.75	0.01192	0.958347	0.195633	0.106868	-0.16884	0.695539	conserved
ENSMUSG00000026811	1168.17	-0.128749	0.490743	0.0512136	0.930143	-0.17336	0.827396	conserved
ENSMUSG00000026810	322.132	-0.0140978	0.939	-0.0528268	0.916472	0.0497005	0.923931	conserved
ENSMUSG00000026812	1148.24	-0.0326465	0.824794	0.16117	0.716561	-0.182395	0.679205	conserved
ENSMUSG00000026814	2772.59	-0.209523	0.113984	0.197789	0.580947	-0.411225	0.405453	conserved
ENSMUSG00000026819	3459.86	0.791836	0.180662	0.0749358	0.867821	0.80265	0.585178	conserved
ENSMUSG00000024769	414.246	-0.0560829	0.784507	-0.212719	0.647472	0.145284	0.816991	conserved
ENSMUSG00000035202	20722	-0.184798	0.817084	0.157705	0.585504	-0.333913	0.806897	conserved
ENSMUSG00000028413	1636.51	-0.225671	0.117728	-0.0696183	0.919203	-0.119846	0.864161	conserved
ENSMUSG00000028412	1979.25	-0.157881	0.420052	0.0315764	0.971094	-0.144972	0.839797	conserved
ENSMUSG00000042323	1687.72	0.140559	0.190885	-0.124077	0.760337	0.273829	0.335906	conserved
ENSMUSG00000042328	248.314	-0.137725	0.548713	-0.432874	0.514085	0.287089	0.703557	conserved
ENSMUSG00000044864	382.905	-0.109659	0.39271	0.0462269	0.964514	-0.154215	0.803916	conserved
ENSMUSG00000032267	275.572	-0.0681028	0.695676	0.263887	0.783833	-0.319591	0.639345	conserved
ENSMUSG00000059434	6208.09	-0.297007	0.0913224	-0.153992	0.334671	-0.14935	0.803916	conserved
ENSMUSG00000041747	284.105	0.131806	0.457818	0.111315	0.905885	0.0228642	0.977751	conserved
ENSMUSG00000041740	4846.71	0.0612796	0.584878	-0.0347305	0.888931	0.107622	0.803916	conserved
ENSMUSG00000000902	490.854	-0.131488	0.363633	0.118103	0.903027	-0.18647	0.778105	conserved
ENSMUSG00000051391	2378.32	-0.190413	0.114399	-0.0222534	0.966334	-0.151794	0.704866	conserved
ENSMUSG00000020776	256.241	0.00224488	0.995938	-0.208857	0.802483	0.204949	0.813234	conserved
ENSMUSG00000020777	52418.4	-0.151443	0.415188	-0.0644838	0.320459	-0.0749349	0.866392	conserved
ENSMUSG00000046836	678.435	0.119053	0.315825	0.494987	0.0505684	-0.345655	0.218435	conserved
ENSMUSG00000050931	217.624	0.295942	0.0834111	-0.201709	0.712521	0.509198	0.208787	conserved
ENSMUSG00000009575	987.282	0.202646	0.147618	-0.130087	0.892691	0.315278	0.588365	conserved
ENSMUSG00000091498	235.687	0.213338	0.376753	0.605381	0.330983	-0.338539	0.720055	conserved
ENSMUSG00000037754	282.133	-0.156347	0.325864	-0.0594662	0.932343	-0.0643834	0.922272	conserved
ENSMUSG00000039599	594.48	0.0598811	0.654665	0.0554575	0.927078	0.0265956	0.959171	conserved
ENSMUSG00000015120	1377.71	-0.176618	0.0596784	0.197966	0.85784	-0.335768	0.566923	conserved
ENSMUSG00000022710	2346.35	0.107428	0.241568	-0.0316854	0.938118	0.14692	0.611004	conserved
ENSMUSG00000038346	912.798	0.171764	0.27556	-0.202068	0.753739	0.358593	0.46884	conserved
ENSMUSG00000020400	480.492	0.0447458	0.704311	-0.0206884	0.976369	0.0674975	0.918617	conserved
ENSMUSG00000028653	298.113	-0.0139997	0.95453	-0.582759	0.436593	0.568483	0.33477	conserved
ENSMUSG00000025159	668.748	-0.15224	0.32828	-0.229718	0.723237	0.0785016	0.916558	conserved
ENSMUSG00000028382	2715.74	0.211722	0.0806521	-0.00148242	0.995995	0.217379	0.498533	conserved
ENSMUSG00000028385	332.302	-0.0566495	0.761301	-0.186976	0.768808	0.167949	0.794822	conserved
ENSMUSG00000073910	1331.84	0.177023	0.120658	-0.0137901	0.98639	0.190705	0.705668	conserved
ENSMUSG00000033088	484.143	0.174286	0.068961	-0.0731135	0.953566	0.20435	0.762448	conserved
ENSMUSG00000020380	393.542	0.0848633	0.668333	-0.387191	0.392828	0.486198	0.303064	conserved
ENSMUSG00000006517	248.284	-0.480034	0.479609	-0.739005	0.0925816	0.209589	0.924387	conserved
ENSMUSG00000006519	85.465	-0.0558176	0.852234	-0.251511	0.813589	0.20582	0.817228	conserved
ENSMUSG00000029247	4330.45	-0.092492	0.451582	-0.0174649	0.923667	-0.0625274	0.858902	conserved
ENSMUSG00000029246	483.57	-0.193028	0.288668	-0.460802	0.565219	0.282828	0.703557	conserved
ENSMUSG00000061731	1150.03	-0.170757	0.122098	-0.229587	0.392828	0.0742994	0.85804	conserved
ENSMUSG00000035011	1797.58	0.142381	0.296814	-0.125474	0.893283	0.304788	0.728017	conserved
ENSMUSG00000075470	1782.06	0.120214	0.431343	-0.123239	0.511827	0.252927	0.450124	conserved
ENSMUSG00000045092	1854.05	0.135562	0.407276	0.262419	0.163753	-0.105083	0.821527	conserved
ENSMUSG00000045095	1178.54	0.119488	0.270353	-0.20445	0.569629	0.332888	0.220475	conserved
ENSMUSG00000018861	475.35	-0.0864918	0.565593	0.320903	0.643257	-0.391334	0.437934	conserved
ENSMUSG00000030770	2344.62	-0.0396811	0.788784	0.0382516	0.861414	-0.0838615	0.881865	conserved
ENSMUSG00000078578	5546.96	0.16322	0.241595	0.0856647	0.765777	0.0898441	0.858107	conserved
ENSMUSG00000042178	236.627	0.236299	0.210833	0.285721	0.773041	0.0891048	0.925	conserved
ENSMUSG00000028029	404.586	-0.207418	0.293849	-0.0594581	0.88342	-0.133425	0.809967	conserved
ENSMUSG00000028024	2771.86	-0.0256838	0.878111	0.175584	0.142896	-0.195411	0.584826	conserved
ENSMUSG00000028771	700.513	0.109218	0.419126	-0.223327	0.643486	0.317947	0.540889	conserved
ENSMUSG00000020614	973.566	0.0708746	0.674985	0.114274	0.663041	-0.0212976	0.967565	conserved
ENSMUSG00000020611	1029.65	0.117549	0.411403	0.0711965	0.916213	0.0192812	0.976403	conserved
ENSMUSG00000020612	3401.16	-0.0166143	0.906637	-0.225893	0.0571685	0.215943	0.495963	conserved
ENSMUSG00000048924	218.806	-0.222415	0.21122	-0.126754	0.818436	-0.0966264	0.885457	conserved
ENSMUSG00000033166	360.852	-0.165544	0.361103	-0.461248	0.230564	0.289217	0.636352	conserved
ENSMUSG00000024613	267.361	0.0257653	0.907682	0.136864	0.806692	-0.093462	0.889052	conserved
ENSMUSG00000026617	1857.21	-0.140903	0.4053	-0.121635	0.566881	0.000970931	0.998019	conserved
ENSMUSG00000026615	3897.02	-0.0559338	0.659177	-0.0568587	0.759634	0.00949937	0.976738	conserved
ENSMUSG00000039852	1404.39	0.0814192	0.521247	-0.268654	0.235993	0.355781	0.207159	conserved
ENSMUSG00000042997	496.083	0.0879808	0.448661	0.133414	0.75771	-0.0269479	0.954506	conserved
ENSMUSG00000040848	2444.82	-0.0137857	0.919908	0.152405	0.767899	-0.169467	0.691615	conserved
ENSMUSG00000004633	926.932	0.0142813	0.930334	-0.0610621	0.916472	0.117829	0.852408	conserved
ENSMUSG00000006705	355.01	-0.04469	0.767939	-0.0132676	0.983544	-0.0244978	0.964091	conserved
ENSMUSG00000003363	656.136	-0.191191	0.114556	0.017989	0.98061	-0.268625	0.590034	conserved
ENSMUSG00000003360	1466.25	0.178221	0.0545033	0.0974347	0.657453	0.0900048	0.743714	conserved
ENSMUSG00000047866	11608.3	-0.200268	0.0799725	-0.11109	0.403255	-0.100836	0.851355	conserved
ENSMUSG00000034248	1205.99	-0.0300501	0.848187	0.00889477	0.976369	-0.0325959	0.9399	conserved
ENSMUSG00000034247	693.85	0.0434668	0.76612	0.344333	0.327905	-0.323373	0.363732	conserved
ENSMUSG00000008859	714.44	-0.083762	0.496316	-0.200726	0.824328	0.135373	0.849193	conserved
ENSMUSG00000017132	788.167	-0.0897817	0.728046	0.125675	0.666485	-0.196753	0.753223	conserved
[truncated: 1,513 more rows]
