# Supplementary material for: Tissue-specific and cis-regulatory changes underlie parallel, adaptive gene expression evolution in house mice
Source: PLoS Genet. 2024 Feb 2;20(2):e1010892. doi: 10.1371/journal.pgen.1010892 (PMC10866503; doi:10.1371/journal.pgen.1010892)
Supplement: S4 File — Genes (Ensembl IDs) falling into different regulatory categories. Log2 fold changes and adjusted p-values for DESeq2 tests on parental differential expression, F1 allele differential expression, and trans expression. Parental base mean also listed. (XLSX) [file pgen.1010892.s019.xlsx]

## Sheet: NYvBZ.BAT_RegulationModes
Ensembl ID	baseMean	parent.NYvBZ_Log2FC	parent.NYvBZ_padj	F1.NYvBZ_Log2FC	F1.NYvBZ_padj	int.NYvBZ_Log2FC	int.NYvBZ_padj	regulation_mode
ENSMUSG00000028187	292.486	-0.511223	0.000780989	-0.806722	0.00297354	0.26652	0.653371	cis only
ENSMUSG00000021589	241.124	0.44238	0.000837731	1.06687	0.027142	-0.650765	0.155342	cis only
ENSMUSG00000029916	430.779	-0.507457	2.16e-06	-0.703342	0.0311069	0.154574	0.769867	cis only
ENSMUSG00000075704	929.364	0.744791	2.77e-13	0.921666	6.41e-09	-0.161327	0.715549	cis only
ENSMUSG00000022257	854.79	-0.399228	0.00186666	-0.342086	0.0156126	-0.0658261	0.919931	cis only
ENSMUSG00000003617	373.313	0.55165	0.00493405	0.959768	0.01404	-0.378172	0.610446	cis only
ENSMUSG00000041308	1234.38	1.84981	9.52e-70	1.51911	2.51e-06	0.262774	0.730705	cis only
ENSMUSG00000022013	3368.65	0.380285	0.00536448	0.156509	0.0474841	0.22728	0.581977	cis only
ENSMUSG00000028756	4012.99	-0.577793	5.66e-17	-0.411568	6.54e-11	-0.163601	0.465054	cis only
ENSMUSG00000025545	2239.24	0.348711	7.08e-05	0.283405	0.00090361	0.0683977	0.896011	cis only
ENSMUSG00000052934	898.665	0.426537	0.0169341	0.909061	1.56e-09	-0.472461	0.284514	cis only
ENSMUSG00000031700	1331.29	3.08066	9.85e-48	3.01521	2.71e-44	0.043645	0.974857	cis only
ENSMUSG00000057181	560.721	0.219003	0.0172342	0.515787	0.0158352	-0.283138	0.290303	cis only
ENSMUSG00000051934	199.478	1.08164	2.36e-14	0.958902	0.000265631	0.10105	0.897187	cis only
ENSMUSG00000049957	301.086	-1.12353	5.1e-20	-1.24703	8.06e-09	0.120605	0.839681	cis only
ENSMUSG00000029338	531.153	-1.03548	3.72e-20	-0.800936	0.000509966	-0.226026	0.612441	cis only
ENSMUSG00000010277	10242.9	0.204393	0.00359317	0.310172	0.0380326	-0.108562	0.725668	cis only
ENSMUSG00000032215	194.315	0.735375	6.39e-12	1.03019	0.00301975	-0.323899	0.484409	cis only
ENSMUSG00000016194	2181.33	1.80209	5.67e-26	1.4518	2.12e-30	0.381655	0.629992	cis only
ENSMUSG00000028803	691.101	0.63524	2.44e-12	0.899171	1.36e-11	-0.264994	0.452566	cis only
ENSMUSG00000086040	487.423	-1.001	0.00520353	-1.79109	0.00444396	0.442608	0.769867	cis only
ENSMUSG00000059316	701.077	0.404204	1.13e-05	0.432527	0.0311069	-0.0410512	0.946313	cis only
ENSMUSG00000033788	1789.59	0.951543	6.25e-20	0.968783	5.24e-05	-1.17e-05	0.999956	cis only
ENSMUSG00000030259	582.598	-0.520141	4.69e-09	-0.606302	0.0143775	0.0836859	0.86934	cis only
ENSMUSG00000002846	585.42	-0.46423	4.53e-06	-0.691977	1.12e-08	0.22633	0.384192	cis only
ENSMUSG00000041417	2202.95	0.51523	0.0160257	0.492254	0.000488915	0.0446106	0.97667	cis only
ENSMUSG00000062908	41288.8	0.308559	0.00845197	0.163769	7.32e-05	0.138639	0.828741	cis only
ENSMUSG00000024413	801.586	0.54261	1.08e-06	0.701093	7.68e-06	-0.149715	0.701278	cis only
ENSMUSG00000033096	4737.47	-0.418535	0.00214285	-0.270927	0.0341832	-0.149187	0.823016	cis only
ENSMUSG00000033099	282.215	0.668002	2.19e-06	0.534869	0.0169109	0.131164	0.816671	cis only
ENSMUSG00000030706	677.078	0.568775	3.55e-07	0.497599	0.00170273	0.0647257	0.904999	cis only
ENSMUSG00000062006	637.245	1.0433	1.01e-14	0.632248	0.00129068	0.382774	0.382248	cis only
ENSMUSG00000003955	609.542	0.734354	1.94e-07	1.00606	0.00444255	-0.273844	0.667695	cis only
ENSMUSG00000040859	840.169	0.524629	8.44e-12	0.487507	0.00482028	0.0383718	0.942059	cis only
ENSMUSG00000044763	603.022	0.482158	4.52e-05	0.572194	0.00398521	-0.123997	0.87604	cis only
ENSMUSG00000024780	1363.18	-0.245756	0.0142236	-0.660424	0.0358705	0.429564	0.1753	cis only
ENSMUSG00000024787	285.107	0.381442	0.00169255	0.841909	0.0453302	-0.415258	0.525587	cis only
ENSMUSG00000023944	14422	0.245994	0.0461899	-0.111205	0.0364075	0.356435	0.0655919	cis only
ENSMUSG00000062980	2382.97	0.329377	0.00146103	0.385847	0.00544552	-0.0552615	0.94399	cis only
ENSMUSG00000035311	1067.53	0.411743	1.69e-05	0.300701	0.0282186	0.118208	0.806202	cis only
ENSMUSG00000022261	447.731	-0.367955	0.00837484	-0.514655	0.0331988	0.150816	0.815017	cis only
ENSMUSG00000040520	617.502	-0.290691	0.0125444	-0.808054	1.82e-09	0.526912	0.0662698	cis only
ENSMUSG00000024197	1881.03	-0.388502	8.21e-05	-0.305798	0.0221027	-0.0979877	0.89015	cis only
ENSMUSG00000106951	333.945	-0.963822	2.81e-17	-0.826307	0.0001742	-0.135123	0.802787	cis only
ENSMUSG00000000253	2204.64	0.817648	0.0285325	1.15676	2.75e-31	-0.330152	0.824938	cis only
ENSMUSG00000034850	1111.16	0.41915	1.16e-07	0.425751	0.00265213	-0.00669899	0.98604	cis only
ENSMUSG00000054387	1150.5	0.298318	0.0349845	0.374161	0.00485903	-0.0789365	0.896011	cis only
ENSMUSG00000020706	688.367	-0.571992	2.18e-11	-0.477551	0.016609	-0.0805566	0.850224	cis only
ENSMUSG00000051335	979.102	0.801268	1.05e-05	1.12049	0.0108039	-0.267665	0.848045	cis only
ENSMUSG00000060429	1117.73	-0.854441	3.43e-07	-0.835254	6.12e-06	-0.0129674	0.987737	cis only
ENSMUSG00000026986	517.034	-0.440178	0.0012476	-0.765998	0.000197682	0.315348	0.408385	cis only
ENSMUSG00000075254	2747.72	0.341261	0.0338059	0.910857	2.55e-27	-0.560902	0.0664554	cis only
ENSMUSG00000067389	46.099	-1.56563	1.42e-11	-1.37315	0.0140417	-0.200586	0.86182	cis only
ENSMUSG00000056313	1068.43	0.535552	0.000582349	0.39489	0.0421494	0.147074	0.829971	cis only
ENSMUSG00000022889	1567.87	0.457271	0.0003299	0.407074	3.36e-09	0.0504069	0.944721	cis only
ENSMUSG00000073684	199.885	-0.504339	1.18e-06	-1.08594	0.00928302	0.579159	0.121849	cis only
ENSMUSG00000022305	169.772	-0.949833	1.31e-15	-1.20653	0.0225591	0.224916	0.760674	cis only
ENSMUSG00000046230	1541.64	0.471074	0.00015436	0.457612	0.00414926	0.0160345	0.983007	cis only
ENSMUSG00000021149	724.557	-0.463595	1.42e-08	-0.656346	0.00105551	0.205671	0.568427	cis only
ENSMUSG00000024014	2874.27	-0.533521	0.0172186	-0.240491	0.0448625	-0.288799	0.601629	cis only
ENSMUSG00000001829	2528.52	0.348434	0.000106047	0.392341	0.00463148	-0.0418017	0.934152	cis only
ENSMUSG00000039934	91.7745	-3.4875	3.64e-48	-3.18781	1.56e-08	-0.429627	0.733428	cis only
ENSMUSG00000025137	3826.46	-0.553306	1.74e-05	-0.564946	8.81e-14	0.01336	0.9835	cis only
ENSMUSG00000032000	229.259	-0.449809	3.96e-05	-0.716236	0.0213199	0.270819	0.526715	cis only
ENSMUSG00000023249	1023.46	-0.250712	0.0131844	-0.366153	0.00189331	0.112655	0.833482	cis only
ENSMUSG00000058135	3024.35	0.428791	2.08e-07	0.349092	0.000869581	0.0778778	0.846198	cis only
ENSMUSG00000033222	555.934	1.60408	1.23e-78	1.7577	2.11e-15	-0.131278	0.796534	cis only
ENSMUSG00000022383	3258.01	0.464674	0.0251169	0.251619	0.0260866	0.211535	0.775346	cis only
ENSMUSG00000037685	1500.66	-0.59213	1.71e-12	-0.687597	0.000270136	0.0858816	0.891828	cis only
ENSMUSG00000021069	22179.7	0.331695	6.57e-06	0.256137	6.63e-06	0.0760324	0.843809	cis only
ENSMUSG00000041445	930.672	0.447468	0.0032532	0.877115	5.9e-06	-0.397909	0.351337	cis only
ENSMUSG00000040713	2220.84	0.800246	2.99e-07	1.81656	1.8e-11	-0.866852	0.263133	cis only
ENSMUSG00000025204	6605.29	-0.341086	0.0401299	-0.158971	0.0199972	-0.178688	0.731965	cis only
ENSMUSG00000023913	1363.37	-0.46438	2.6e-07	-0.596824	1.65e-05	0.120362	0.868296	cis only
ENSMUSG00000039670	466.304	-1.19949	4.22e-21	-1.34433	5.86e-26	0.111894	0.871833	cis only
ENSMUSG00000062054	321.851	-0.533432	4.45e-05	-1.02993	3.26e-07	0.47699	0.21009	cis only
ENSMUSG00000032812	605.175	2.13465	4.93e-97	2.59998	3.33e-21	-0.457887	0.254932	cis only
ENSMUSG00000045954	4337.3	-0.550263	2.57e-08	-0.622673	3.24e-21	0.0733049	0.870871	cis only
ENSMUSG00000028986	315.094	0.686365	3.18e-13	1.19903	0.000667116	-0.535138	0.138292	cis only
ENSMUSG00000024537	179.859	0.466417	0.00155651	1.04643	0.0110878	-0.543303	0.321372	cis only
ENSMUSG00000076435	3940.37	0.588636	2.51e-09	0.265004	0.0140852	0.339165	0.241876	cis only
ENSMUSG00000037353	17598.1	-0.223694	0.029923	-0.125584	0.00695511	-0.09488	0.746816	cis only
ENSMUSG00000026773	11155.2	0.58834	3.8e-05	0.250661	7.92e-05	0.367503	0.587929	cis only
ENSMUSG00000009376	187.214	-2.1859	2.63e-25	-1.85789	5.58e-05	-0.507358	0.57528	cis only
ENSMUSG00000058624	735.949	-1.21681	7.97e-31	-1.10922	9.84e-05	-0.119391	0.857039	cis only
ENSMUSG00000092416	161.704	-1.17197	2.34e-20	-1.14151	0.0156453	-0.0414643	0.967263	cis only
ENSMUSG00000042797	264.604	-2.5562	1.1e-46	-2.55593	1.02e-05	0.0588279	0.972862	cis only
ENSMUSG00000097440	218.602	1.47719	1.53e-17	1.15966	0.0359151	0.305676	0.731438	cis only
ENSMUSG00000049090	6369.27	0.242545	0.0479333	0.467917	1.29e-23	-0.2221	0.57528	cis only
ENSMUSG00000049091	2514.67	-0.512331	1.28e-10	-0.740112	4.51e-37	0.236204	0.448096	cis only
ENSMUSG00000036398	357.011	-0.35794	0.0108929	-0.668569	6.53e-05	0.304654	0.396628	cis only
ENSMUSG00000027907	2153.38	0.720788	3.95e-06	0.753487	1.17e-09	0.0340765	0.980977	cis only
ENSMUSG00000027068	706.842	-0.280461	0.0313888	-0.991465	0.0112083	0.551025	0.751202	cis only
ENSMUSG00000024026	1306.27	0.867799	1.33e-31	0.677429	0.00010675	0.186434	0.549946	cis only
ENSMUSG00000027599	1171.65	-0.257653	0.00490412	-0.512609	3.97e-06	0.257827	0.231538	cis only
ENSMUSG00000060224	274.645	-0.914249	1.04e-05	-1.34217	0.0046091	0.405319	0.631896	cis only
ENSMUSG00000053835	288.042	1.30441	1.41e-13	1.01109	0.00382187	0.294257	0.698522	cis only
ENSMUSG00000031523	4055.49	0.634375	8.06e-32	0.325873	0.00130567	0.30609	0.209081	cis only
ENSMUSG00000025780	3256.18	1.00944	9.4e-12	0.966914	4.9e-08	0.042371	0.95512	cis only
ENSMUSG00000028127	5983.88	-0.337911	1.05e-05	-0.270571	0.0364075	-0.0707455	0.896011	cis only
ENSMUSG00000097415	352.797	0.44119	0.0398796	0.664337	0.0221921	-0.149047	0.880016	cis only
ENSMUSG00000006442	326.239	-0.505717	0.000132424	-0.926044	6.46e-06	0.419841	0.220407	cis only
ENSMUSG00000050144	3766.83	-0.669638	2.92e-19	-0.555924	7.11e-11	-0.099714	0.848913	cis only
ENSMUSG00000025815	328.112	-1.02751	2.34e-17	-0.696891	0.0343321	-0.333946	0.467917	cis only
ENSMUSG00000029482	8068.85	-0.987191	2.11e-13	-0.488668	0.000170367	-0.482002	0.13007	cis only
ENSMUSG00000024479	123.776	-1.88131	5.19e-13	-2.44335	3.51e-06	0.53568	0.67334	cis only
ENSMUSG00000019864	1837.07	0.210368	0.0116371	0.343442	0.00870699	-0.13181	0.593953	cis only
ENSMUSG00000031805	1989.88	-0.344032	7.87e-05	-0.559494	0.0372181	0.234622	0.611984	cis only
ENSMUSG00000024143	2945.58	0.664104	4.73e-12	0.341652	0.00118296	0.325651	0.13444	cis only
ENSMUSG00000028601	482.998	-1.25713	1.49e-36	-1.18297	7.56e-07	-0.0595221	0.94399	cis only
ENSMUSG00000023921	5840.69	-0.668168	5.41e-20	-0.564999	5.87e-15	-0.102695	0.846278	cis only
ENSMUSG00000031617	692.768	0.535185	2.14e-07	0.400715	0.0254456	0.138749	0.843658	cis only
ENSMUSG00000024339	318.796	-0.791807	1.16e-09	-0.709969	0.0023923	-0.0752005	0.926881	cis only
ENSMUSG00000041632	937.919	-0.256209	0.0261084	-0.53327	0.000869691	0.273709	0.336869	cis only
ENSMUSG00000037112	5249.13	0.399648	6.56e-06	0.425166	7.18e-06	-0.0266522	0.949043	cis only
ENSMUSG00000021196	7084.31	1.6818	9.56e-26	1.5526	1.6e-113	0.132616	0.846278	cis only
ENSMUSG00000021192	542.871	-0.427319	2.91e-08	-0.434902	0.00444396	0.0126454	0.97667	cis only
ENSMUSG00000025026	1883.59	-0.391459	4.54e-06	-0.555314	9.48e-05	0.174643	0.580526	cis only
ENSMUSG00000026643	879.598	0.85411	1.18e-38	0.778616	2.99e-05	0.0646046	0.930251	cis only
ENSMUSG00000022562	6248.02	-0.570172	1.84e-06	-0.556508	5.34e-21	-0.00924919	0.98604	cis only
ENSMUSG00000037204	246.063	-1.09928	3.81e-16	-1.48987	0.000370284	0.366654	0.570353	cis only
ENSMUSG00000063558	4827.73	-0.378869	0.000159517	-0.649337	2.28e-24	0.271803	0.138689	cis only
ENSMUSG00000030688	240.551	2.5727	6.02e-63	3.03065	1.08e-25	-0.440246	0.409401	cis only
ENSMUSG00000029571	4625.14	-0.498047	7.7e-06	-0.437575	2.39e-13	-0.0457489	0.972156	cis only
ENSMUSG00000070047	609.705	-0.86482	8.43e-16	-1.1623	3.86e-05	0.295158	0.503958	cis only
ENSMUSG00000028229	1048.96	0.314314	0.0119719	0.619359	1.42e-08	-0.306594	0.256328	cis only
ENSMUSG00000020057	465.473	1.66175	2.2e-31	1.26872	0.00100265	0.391189	0.586221	cis only
ENSMUSG00000096210	2476.13	-0.329345	0.00247007	-0.36362	0.00592535	0.0428654	0.954403	cis only
ENSMUSG00000073411	1062.03	1.42595	6.51e-17	0.761095	0.000441186	0.761266	0.256621	cis only
ENSMUSG00000073418	374.665	-1.22613	0.0140741	-0.690986	0.0225591	-0.576106	0.674402	cis only
ENSMUSG00000024955	2967.58	-0.270107	0.0375561	-0.484215	5.46e-07	0.211084	0.780592	cis only
ENSMUSG00000016344	432.981	0.860028	3.29e-16	0.720782	0.0113567	0.146602	0.804671	cis only
ENSMUSG00000020532	97257.7	0.495184	0.000333829	0.469459	2.55e-42	0.0229555	0.974857	cis only
ENSMUSG00000039105	1024.01	-0.602354	5.28e-07	-0.497227	5.29e-05	-0.105485	0.804671	cis only
ENSMUSG00000034875	744.068	-1.01261	2.24e-15	-1.05428	1.59e-10	0.00327701	0.994191	cis only
ENSMUSG00000057193	498.013	-0.743063	2.21e-15	-1.17204	9.07e-07	0.43983	0.118158	cis only
ENSMUSG00000020321	11385.7	-0.252959	0.0409615	0.156099	0.000589662	-0.406834	0.0522249	cis only
ENSMUSG00000001700	175.78	-0.353911	0.0251467	-0.578781	0.0456646	0.226095	0.630225	cis only
ENSMUSG00000021091	174.603	2.72819	2.11e-21	1.47072	0.00559737	1.23078	0.37706	cis only
ENSMUSG00000021097	298.805	1.9661	2.25e-20	2.27028	0.000220937	-0.297561	0.829971	cis only
ENSMUSG00000038178	1460.16	0.56901	0.000485904	1.16702	5.18e-08	-0.577358	0.184614	cis only
ENSMUSG00000038170	1173.16	-0.782545	0.0346349	-0.650971	1.03e-06	-0.113637	0.928345	cis only
ENSMUSG00000022237	415.811	4.63891	2.16e-41	4.59471	4.45e-16	0.0686917	0.976437	cis only
ENSMUSG00000024304	1197.54	0.320021	0.0110987	0.572304	5.73e-05	-0.264386	0.586221	cis only
ENSMUSG00000029772	1605.65	0.450272	0.00451171	0.49295	0.0476694	-0.0600958	0.946313	cis only
ENSMUSG00000042284	2247.87	-0.439144	0.00384542	-0.32089	0.0043192	-0.118624	0.896011	cis only
ENSMUSG00000027655	228.876	0.513448	3.42e-05	0.917543	0.0453119	-0.348909	0.507169	cis only
ENSMUSG00000031871	4554.31	0.375265	0.00303425	0.28123	9.04e-06	0.0974208	0.782887	cis only
ENSMUSG00000041231	388.644	-0.621516	3.88e-09	-0.503052	0.0232713	-0.124157	0.804671	cis only
ENSMUSG00000022125	538.952	0.439619	8e-06	0.687545	0.00206046	-0.251384	0.49844	cis only
ENSMUSG00000026107	2079.43	0.63163	1.28e-08	0.507003	0.0147168	0.114859	0.838086	cis only
ENSMUSG00000028419	889.627	0.401287	2.44e-05	0.652637	0.0474841	-0.261076	0.644705	cis only
ENSMUSG00000032060	111.102	-2.19603	0.00168977	-2.02331	0.0165761	-0.0987896	0.97667	cis only
ENSMUSG00000032062	38.7334	1.02481	0.0024662	1.98053	0.000455059	-0.854905	0.328748	cis only
ENSMUSG00000031626	248.644	-0.897046	4.78e-06	-0.931654	0.00148852	0.0502671	0.972197	cis only
ENSMUSG00000041959	1014.25	-0.312387	0.00548788	-0.513662	4.17e-08	0.198033	0.635969	cis only
ENSMUSG00000020612	4040.48	-0.317654	1.5e-06	-0.266262	0.00427587	-0.0498838	0.869348	cis only
ENSMUSG00000033166	395.835	-0.394976	0.0131427	-0.657495	0.0333757	0.264791	0.651476	cis only
ENSMUSG00000052593	749.323	-0.420079	8.49e-07	-0.514723	0.000108457	0.105559	0.766045	cis only
ENSMUSG00000066621	2825.39	1.05642	1.86e-15	1.07214	3.92e-11	-0.0176324	0.980977	cis only
ENSMUSG00000023571	903.252	-1.13865	8.42e-11	-1.25025	2.09e-07	0.0977345	0.931928	cis only
ENSMUSG00000024135	170.383	-0.43935	0.000114057	-0.756525	0.0213199	0.268936	0.501443	cis only
ENSMUSG00000019978	3972.39	-0.695611	4.24e-14	-0.546	5.87e-06	-0.158292	0.833482	cis only
ENSMUSG00000046020	584.608	-0.697828	9.53e-20	-0.673777	0.000134255	-0.00665301	0.989166	cis only
ENSMUSG00000054920	978.836	-0.3452	0.000562706	-0.570018	5.6e-06	0.22994	0.511697	cis only
ENSMUSG00000020564	430.225	-0.41	0.00102481	-0.886472	0.0231249	0.415166	0.392064	cis only
ENSMUSG00000068663	2623.92	-0.206481	0.0295402	-0.236317	0.0351525	0.0310211	0.948139	cis only
ENSMUSG00000032872	560.595	0.619473	9.47e-11	0.44067	0.0285659	0.1989	0.589054	cis only
ENSMUSG00000006205	584.538	-1.17032	1.46e-18	-0.755782	0.00926208	-0.423514	0.360841	cis only
ENSMUSG00000039756	392.646	0.495494	7.22e-08	0.549412	0.00364473	-0.0570116	0.915791	cis only
ENSMUSG00000014444	2286.08	-0.698692	4.53e-11	-0.85963	1.1e-11	0.159855	0.798565	cis only
ENSMUSG00000037071	788438	0.904585	1.81e-05	0.402894	1.51e-43	0.520137	0.529722	cis only
ENSMUSG00000032093	153.709	-0.655245	0.00042914	-1.25768	0.0224686	0.445094	0.570885	cis only
ENSMUSG00000020102	433.425	1.07634	1.58e-06	1.21083	0.000376979	-0.103466	0.935131	cis only
ENSMUSG00000012428	3205.63	1.66283	2.41e-40	1.4584	8.3e-104	0.203482	0.58216	cis only
ENSMUSG00000026074	3103.24	-0.284196	0.00293393	-0.427199	0.0166861	0.143857	0.681058	cis only
ENSMUSG00000024006	1754.72	-0.365118	4.86e-06	-0.292691	0.0315425	-0.0778913	0.815017	cis only
ENSMUSG00000085687	117.349	0.838256	1.57e-06	1.01806	0.0166861	-0.232913	0.826312	cis only
ENSMUSG00000015016	2907.98	-0.847527	7.56e-28	-0.545071	9.05e-15	-0.293078	0.409938	cis only
ENSMUSG00000062866	898.646	0.326902	0.00488188	0.518294	0.00973917	-0.193193	0.609396	cis only
ENSMUSG00000026131	4258.56	1.0031	3.24e-18	1.0409	1.49e-43	-0.0312742	0.974857	cis only
ENSMUSG00000047714	943.65	-0.927818	2.4e-33	-0.726607	3.77e-10	-0.188918	0.597476	cis only
ENSMUSG00000025871	3634.67	0.211202	0.0224506	0.550572	0.0142103	-0.339217	0.251371	cis only
ENSMUSG00000022477	92469.9	-0.22444	0.00167959	-0.212657	1.03e-09	-0.0100887	0.971281	cis only
ENSMUSG00000024983	509.182	-0.190471	0.0449892	-0.597003	0.0223409	0.361044	0.203499	cis only
ENSMUSG00000032905	1016.86	-0.452714	1.33e-07	-0.692043	7.09e-11	0.241276	0.499679	cis only
ENSMUSG00000061838	4221.74	-0.231151	0.00222859	0.351293	0.00477804	-0.592145	0.0510805	cis only
ENSMUSG00000022390	2623.49	-0.220719	0.00668774	-0.542405	0.0232713	0.341546	0.167644	cis only
ENSMUSG00000027394	846.071	0.306067	0.0081644	0.424809	0.026467	-0.11053	0.848913	cis only
ENSMUSG00000025423	559.644	0.581932	8.7e-11	0.927838	0.0207041	-0.342016	0.511217	cis only
ENSMUSG00000061665	1085.41	0.306325	0.0121109	0.461814	0.0256268	-0.132771	0.879617	cis only
ENSMUSG00000020277	18943	0.518986	1.42e-05	0.286442	3.7e-09	0.227389	0.75919	cis only
ENSMUSG00000071176	705.527	-0.771439	4.74e-17	-0.983646	0.000641404	0.234917	0.612177	cis only
ENSMUSG00000062373	2232.48	-0.699051	9.04e-15	-0.756704	1.46e-07	0.0531492	0.935131	cis only
ENSMUSG00000031826	1151.52	0.356983	0.00811895	0.903742	5.72e-11	-0.556147	0.190184	cis only
ENSMUSG00000024164	18117.2	0.403851	0.00226992	0.47454	1.65e-14	-0.0815571	0.908977	cis only
ENSMUSG00000049411	205.665	0.398126	0.000318406	1.03509	0.0266897	-0.570587	0.169527	cis only
ENSMUSG00000031987	7383.59	-0.252491	0.0499768	-0.236253	0.00307774	-0.00908799	0.984814	cis only
ENSMUSG00000024319	1010.65	0.402868	3.86e-05	0.368693	0.0476882	0.0348683	0.946096	cis only
ENSMUSG00000038213	417.082	-1.54524	1.16e-15	-1.13712	3.58e-13	-0.402287	0.453273	cis only
ENSMUSG00000018405	313.356	0.758707	3.46e-13	0.80963	0.00227896	-0.0319221	0.962736	cis only
ENSMUSG00000028990	650.262	-0.37771	0.00013628	-0.755277	3.88e-09	0.370639	0.0858038	cis only
ENSMUSG00000029598	1127.51	-0.634969	3e-13	-0.42525	0.00178832	-0.206723	0.539977	cis only
ENSMUSG00000006941	327.274	0.442431	0.00117229	0.463157	0.0395515	-0.0218445	0.97667	cis only
ENSMUSG00000021591	465.625	-1.08172	2.4e-15	-1.19004	5.31e-05	0.115595	0.896011	cis only
ENSMUSG00000023176	1745.34	0.6984	3.89e-20	0.993796	0.00286215	-0.283429	0.499135	cis only
ENSMUSG00000066441	409.905	-0.889942	8.18e-06	-0.770793	0.00444396	-0.108352	0.919594	cis only
ENSMUSG00000019923	802.492	0.361408	0.000107883	0.753732	5.31e-05	-0.368403	0.165551	cis only
ENSMUSG00000031903	532.136	-0.879747	8.48e-08	-0.587652	0.0465409	-0.272235	0.680826	cis only
ENSMUSG00000031015	386.563	1.24234	4.5e-20	0.824823	0.0413916	0.429634	0.41748	cis only
ENSMUSG00000024978	12610.9	-0.223888	0.0492751	-0.402935	1.28e-17	0.176006	0.708614	cis only
ENSMUSG00000001983	804.887	0.438982	1.78e-08	0.529822	0.0248304	-0.100429	0.848913	cis only
ENSMUSG00000040562	553.686	0.944649	2.92e-14	0.754027	0.000869691	0.206058	0.793374	cis only
ENSMUSG00000047036	1626.51	0.370667	1.14e-05	0.473008	0.00445101	-0.0650023	0.946313	cis only
ENSMUSG00000064373	8055.98	-0.17856	0.0460736	-0.180964	0.000216338	0.00398852	0.994165	cis only
ENSMUSG00000025085	4033.01	-0.26595	0.00756762	-0.559372	2.75e-15	0.297815	0.0615453	cis only
ENSMUSG00000035948	2737.95	-0.769786	5.54e-08	-0.838392	1.5e-11	0.0768817	0.935131	cis only
ENSMUSG00000026042	1013.68	1.39451	1.39e-15	0.995241	0.000296987	0.421718	0.474541	cis only
ENSMUSG00000022186	10703.9	-1.64621	4.62e-74	-1.24018	1.42e-87	-0.404082	0.481672	cis only
ENSMUSG00000057236	1327.48	-0.209229	0.00262716	-0.359919	0.0116731	0.15505	0.433652	cis only
ENSMUSG00000027479	1218.79	0.594141	2.62e-12	0.406047	0.0431578	0.184239	0.618294	cis only
ENSMUSG00000061758	298.796	1.14436	7.14e-25	0.649682	0.0108789	0.54834	0.2894	cis only
ENSMUSG00000030249	1291.62	-0.332656	0.0187609	-0.449899	0.00313403	0.111317	0.885222	cis only
ENSMUSG00000025616	1011.65	-0.393143	0.000349824	-0.551466	0.0445705	0.158021	0.750967	cis only
ENSMUSG00000032498	140.873	0.845361	5.32e-09	0.990367	0.0333786	-0.130146	0.884266	cis only
ENSMUSG00000027774	4660.52	-0.438756	1.29e-08	-0.677618	6.6e-21	0.241336	0.182973	cis only
ENSMUSG00000098188	1025.26	-0.293077	0.00190713	-0.717897	0.0474841	0.44098	0.366794	cis only
ENSMUSG00000022108	10239	0.311821	2.19e-05	0.270531	9.55e-09	0.039226	0.938066	cis only
ENSMUSG00000035929	198.782	-2.59646	5.91e-34	-3.44222	3.3e-20	0.847222	0.218448	cis only
ENSMUSG00000039976	495.53	-0.984931	2.63e-08	-0.84552	0.000371658	-0.136384	0.854514	cis only
ENSMUSG00000054426	101.286	0.433995	0.0151278	1.11386	0.024457	-0.568332	0.280419	cis only
ENSMUSG00000035268	137.767	-0.551121	0.00128525	-1.28242	8.46e-05	0.66991	0.145139	cis only
ENSMUSG00000044224	560.903	-0.399198	0.000112753	-0.691119	0.0359151	0.256141	0.582265	cis only
ENSMUSG00000032041	270.352	0.447412	0.00259966	0.818442	0.000327623	-0.359258	0.414911	cis only
ENSMUSG00000032563	1050.19	-0.670019	1.1e-15	-0.66636	2.46e-05	-0.00786725	0.98604	cis only
ENSMUSG00000055900	341.378	0.856006	4.97e-08	1.08249	5.91e-07	-0.133779	0.912328	cis only
ENSMUSG00000018846	4778.67	0.683901	9.01e-05	0.487092	1.32e-14	0.198608	0.779113	cis only
ENSMUSG00000014177	335.494	-0.470837	2.84e-06	-0.627492	0.00191798	0.143049	0.718752	cis only
ENSMUSG00000022564	3873.46	-0.253153	0.0378809	-0.865454	0.000273779	0.619898	0.0557338	cis only
ENSMUSG00000072946	2231.85	0.883492	4.5e-42	0.815919	2.05e-28	0.0717504	0.78029	cis only
ENSMUSG00000036879	1720.41	-0.231772	0.0187773	-0.333568	0.0360313	0.0973708	0.847504	cis only
ENSMUSG00000017707	3372.31	-0.44223	8.24e-07	-0.331244	6.2e-08	-0.109387	0.665026	cis only
ENSMUSG00000030088	2447.41	-1.28149	2.37e-17	-0.662606	0.00345942	-0.617698	0.107582	cis only
ENSMUSG00000025722	457.925	0.47091	0.000623086	0.575203	0.00186132	-0.109132	0.895186	cis only
ENSMUSG00000028088	348.267	1.22645	4.97e-43	1.06058	5.07e-06	0.168614	0.679354	cis only
ENSMUSG00000020085	5869.62	-0.528987	9.89e-12	-0.325501	0.0194506	-0.208448	0.53618	cis only
ENSMUSG00000022817	1202.33	-0.415989	3.11e-05	-0.888506	9.4e-14	0.479896	0.0565804	cis only
ENSMUSG00000030987	2551.3	0.313384	0.00160562	0.490268	0.0176521	-0.16749	0.629992	cis only
ENSMUSG00000027947	239.981	-0.579151	0.00112552	-1.48882	0.0304412	0.846267	0.318013	cis only
ENSMUSG00000031765	1223.71	1.04574	5.6e-22	0.762814	1.15e-21	0.288699	0.555858	cis only
ENSMUSG00000073616	855.122	-0.6111	1.91e-05	-0.942883	1.02e-06	0.414777	0.555858	cis only
ENSMUSG00000024571	642.639	-0.240169	0.0475071	-0.462582	0.0255979	0.222877	0.532321	cis only
ENSMUSG00000025950	4979.66	0.296222	0.0006415	0.422373	2.11e-10	-0.133227	0.757083	cis only
ENSMUSG00000024778	203.833	1.11971	1.72e-11	1.73302	0.00129068	-0.464116	0.538753	cis only
ENSMUSG00000035722	1563.32	1.36346	6.26e-100	1.13041	0.0014146	0.245378	0.604454	cis only
ENSMUSG00000048058	545.043	0.444846	5.6e-05	0.679449	0.0297033	-0.203335	0.702813	cis only
ENSMUSG00000029192	492.424	-0.996119	2.51e-30	-1.07303	0.0102609	-0.089149	0.929948	cis only
ENSMUSG00000033039	897.803	0.388925	0.0021185	0.705432	0.0420401	-0.302873	0.554718	cis only
ENSMUSG00000006611	266.332	-0.955725	4.07e-15	-0.9951	0.0211321	0.0451408	0.960513	cis only
ENSMUSG00000014748	1184.59	-0.573715	5.62e-28	-0.558386	0.0364285	-0.0359363	0.952319	cis only
ENSMUSG00000040016	1052.64	0.978544	3.71e-07	0.570908	0.0357452	0.454875	0.499887	cis only
ENSMUSG00000056091	503.191	-0.695149	0.000573693	-0.771229	0.0244695	0.200309	0.867628	cis only
ENSMUSG00000052957	703.176	-1.19809	1.77e-16	-1.21859	1.45e-08	0.0330094	0.972156	cis only
ENSMUSG00000022337	1236.97	-0.671763	5.06e-08	-1.28564	5.18e-14	0.623299	0.145139	cis only
ENSMUSG00000029767	3196.61	0.285778	9.6e-06	0.184246	0.049311	0.107014	0.674681	cis only
ENSMUSG00000082192	356.299	-0.723664	1.73e-09	-0.456624	0.0183737	-0.271857	0.739556	cis only
ENSMUSG00000041736	2482.89	-0.554739	0.00467886	-0.59835	9.4e-14	0.05496	0.961205	cis only
ENSMUSG00000027165	398.136	0.255027	0.0096918	0.44752	0.0453119	-0.195751	0.646195	cis only
ENSMUSG00000004637	298.467	1.03916	2.14e-19	0.867076	0.00114192	0.171486	0.742405	cis only
ENSMUSG00000006699	4414.1	0.172465	0.0236902	0.32651	0.0165537	-0.149012	0.560333	cis only
ENSMUSG00000001348	1476.34	1.02055	7.3e-15	0.838009	6.67e-06	0.205548	0.745118	cis only
ENSMUSG00000095567	481.06	0.535544	2.61e-09	0.80729	0.000132902	-0.264362	0.41302	cis only
ENSMUSG00000037013	1157.86	0.547958	1.97e-13	0.701474	2.38e-06	-0.147747	0.635969	cis only
ENSMUSG00000002550	6891.22	0.205686	0.0381672	0.429603	3.77e-08	-0.213275	0.464348	cis only
ENSMUSG00000051177	682.304	-0.502573	0.00039077	-0.668596	0.000236751	0.180074	0.793568	cis only
ENSMUSG00000063334	293.892	0.745056	1.09e-07	1.0175	0.0177307	-0.247139	0.722684	cis only
ENSMUSG00000042148	1245.53	0.234438	0.0018304	0.331186	0.015117	-0.0972761	0.72902	cis only
ENSMUSG00000021474	1422.66	1.8066	4.85e-41	2.17115	1.74e-63	-0.329779	0.50831	cis only
ENSMUSG00000006715	233.825	0.754913	5.44e-11	0.50883	0.0368332	0.236455	0.644416	cis only
ENSMUSG00000092564	78.4608	0.941875	1.53e-05	1.49745	0.00025463	-0.500393	0.578292	cis only
ENSMUSG00000045636	4096.46	0.65631	2.65e-06	0.686723	3.13e-06	-0.0350504	0.962736	cis only
ENSMUSG00000024811	2458.24	-0.394895	4.93e-07	-0.458756	3.52e-05	0.0852904	0.871301	cis only
ENSMUSG00000064254	348.391	1.10821	4.38e-17	1.2157	0.00512643	-0.146115	0.877843	cis only
ENSMUSG00000053964	542.029	0.898919	1.36e-12	0.719592	0.000270804	0.196412	0.66353	cis only
ENSMUSG00000023960	876.424	-0.550691	0.000294972	-0.775383	0.000323619	0.160648	0.879834	cis only
ENSMUSG00000023961	562.287	-0.54184	8.09e-05	-0.650301	0.000363268	0.10828	0.857039	cis only
ENSMUSG00000070436	3277.72	0.702584	9.8e-07	0.282821	0.0165761	0.447934	0.412352	cis only
ENSMUSG00000021226	1946.41	-1.99711	6.68e-89	-1.81733	2.39e-08	-0.282346	0.630225	cis only
ENSMUSG00000022043	328.676	0.640898	0.000320946	1.49974	4.26e-06	-0.808538	0.0501483	cis only
ENSMUSG00000020577	635.192	0.211577	0.0167475	0.503884	0.0333757	-0.229695	0.681058	cis only
ENSMUSG00000020572	5988.46	-0.4573	3.48e-05	-0.214492	0.0366029	-0.243472	0.451348	cis only
ENSMUSG00000021760	372.889	-1.24192	1.72e-25	-0.775613	0.000187219	-0.491567	0.469106	cis only
ENSMUSG00000021764	2526.38	-0.308399	0.0316341	-0.821985	0.0471178	0.467495	0.448096	cis only
ENSMUSG00000024529	1334.51	0.970955	1.81e-13	0.564773	0.00636544	0.41125	0.253752	cis only
ENSMUSG00000024528	154.024	1.00709	2.21e-15	0.741454	0.024457	0.275312	0.570885	cis only
ENSMUSG00000037344	401.956	-0.694255	1.7e-07	-1.09015	8.45e-06	0.362279	0.426031	cis only
ENSMUSG00000033855	294.987	1.08196	4.47e-13	1.1881	5.87e-06	-0.0948456	0.911086	cis only
ENSMUSG00000003123	19851.2	0.330613	6.78e-10	0.143492	0.0158632	0.188352	0.658718	cis only
ENSMUSG00000034190	1082.69	0.256105	0.0024031	0.49386	0.00406343	-0.230089	0.353615	cis only
ENSMUSG00000041168	5256.87	-0.366469	1.54e-06	-0.238007	0.000991843	-0.132052	0.725668	cis only
ENSMUSG00000020284	569.772	0.379476	1.96e-05	0.500524	0.0034622	-0.104006	0.86182	cis only
ENSMUSG00000097124	452.676	1.60067	4.17e-24	1.64675	1.53e-09	-0.0335024	0.976893	cis only
ENSMUSG00000037062	8941.03	0.348005	5.96e-06	0.330331	0.000544617	0.0265086	0.946313	cis only
ENSMUSG00000025885	1120.34	1.11716	4.53e-26	1.30722	3.96e-14	-0.186117	0.698031	cis only
ENSMUSG00000021646	2540.95	-0.53714	1.13e-12	-0.564403	7.14e-09	0.0275861	0.946313	cis only
ENSMUSG00000020111	1118.78	-0.262258	0.000688607	-0.375671	0.00758476	0.111938	0.721678	cis only
ENSMUSG00000001576	3042.14	0.531688	0.000116524	-0.195766	0.0392024	0.727337	0.0525574	cis only
ENSMUSG00000026797	242.398	-0.925736	7.24e-08	-0.725369	0.0267894	-0.185499	0.807805	cis only
ENSMUSG00000021704	1371.25	0.649215	5.67e-19	0.531696	0.00227896	0.115771	0.713587	cis only
ENSMUSG00000037455	284.138	0.577727	2.54e-08	0.931526	0.0294738	-0.271529	0.596846	cis only
ENSMUSG00000001802	372.504	0.706225	8.45e-06	0.794295	0.00271074	-0.112723	0.894478	cis only
ENSMUSG00000010911	411.869	0.641948	5.25e-06	0.879872	1.79e-10	-0.238795	0.579437	cis only
ENSMUSG00000036989	680.832	-0.512937	4.55e-08	-0.777501	1.68e-05	0.265942	0.356759	cis only
ENSMUSG00000027893	19579.4	0.177988	0.0157209	0.28386	5.86e-11	-0.104889	0.751202	cis only
ENSMUSG00000023030	995.821	-0.289021	0.0264664	-0.716855	6.83e-05	0.4371	0.125113	cis only
ENSMUSG00000040253	247.917	-0.620549	0.00190713	-1.20596	0.0304567	0.495164	0.539977	cis only
ENSMUSG00000001663	352.857	1.29036	1.1e-14	1.05043	6.95e-08	0.226377	0.713587	cis only
ENSMUSG00000038302	3122.97	-0.647351	3.38e-14	-0.514113	3.29e-05	-0.13123	0.668404	cis only
ENSMUSG00000024990	4773.38	3.74477	5.83e-152	3.50659	2.43e-271	0.232429	0.652938	cis only
ENSMUSG00000002763	2050.85	-0.807034	1.51e-06	-0.39159	0.000209175	-0.401808	0.412593	cis only
ENSMUSG00000037049	2238.58	-0.36465	0.00149781	-0.445061	0.00013042	0.0829295	0.857039	cis only
ENSMUSG00000019873	2046.37	0.539873	1.03e-09	0.381852	0.00041413	0.158636	0.539977	cis only
ENSMUSG00000020262	468.747	0.342266	0.00169322	0.584845	0.0484319	-0.260933	0.49584	cis only
ENSMUSG00000039956	1855.16	0.475843	0.00017756	0.512946	7.64e-08	-0.0386304	0.944914	cis only
ENSMUSG00000033416	2247.17	0.591262	0.000279546	1.00151	4.1e-34	-0.395533	0.366398	cis only
ENSMUSG00000022403	2455.53	0.328582	5.29e-07	0.4297	0.00137009	-0.0991746	0.752991	cis only
ENSMUSG00000027488	373.801	0.839805	4.71e-06	0.751601	0.0150517	0.107307	0.915941	cis only
ENSMUSG00000064225	7252.23	-0.521018	8.29e-06	-0.190719	0.0141659	-0.332434	0.251483	cis only
ENSMUSG00000022750	325.824	-1.03554	1.07e-09	-0.755668	0.0311069	-0.304032	0.646195	cis only
ENSMUSG00000028614	412.587	-1.07278	1.47e-15	-1.43303	2.72e-11	0.365983	0.39386	cis only
ENSMUSG00000039031	587.888	-0.963098	2.17e-18	-0.730262	0.0209143	-0.209242	0.769867	cis only
ENSMUSG00000018160	1515.79	-0.323186	0.000416031	-0.438289	0.0344692	0.114418	0.769867	cis only
ENSMUSG00000028797	671.779	1.17768	5.78e-41	1.61729	3.49e-13	-0.443981	0.125604	cis only
ENSMUSG00000032349	5644.36	-1.18911	1.43e-26	-0.984224	1.36e-78	-0.205473	0.49691	cis only
ENSMUSG00000031948	1396.45	0.25156	0.00796449	0.648814	0.000141628	-0.386106	0.173041	cis only
ENSMUSG00000001211	11328.7	-0.190463	0.0178159	-0.174994	0.0211658	-0.0227096	0.958571	cis only
ENSMUSG00000061353	2384.28	0.343448	0.0305895	0.598106	6.46e-06	-0.26673	0.623134	cis only
ENSMUSG00000022665	674.684	0.999442	3.28e-05	0.642561	0.0279836	0.353098	0.817448	cis only
ENSMUSG00000029004	1987.15	0.374158	0.000438666	-0.164576	0.566446	0.533844	0.0122628	trans only
ENSMUSG00000025092	538.921	1.5822	7.03e-12	0.122674	0.82576	1.45461	0.00305666	trans only
ENSMUSG00000028104	325.138	0.31919	0.00995902	-0.948027	0.0514706	1.27067	5.27e-05	trans only
ENSMUSG00000025355	671.252	1.02027	5.33e-21	0.0864862	0.901631	0.955126	0.000175973	trans only
ENSMUSG00000027227	1099.53	-0.412259	2.21e-07	0.174515	0.520847	-0.585666	0.00176802	trans only
ENSMUSG00000003039	1291.39	0.197967	0.0494712	-0.231828	0.237591	0.43167	0.0280028	trans only
ENSMUSG00000038844	598.896	-0.503957	8.13e-07	0.515945	0.537816	-0.943366	0.0167916	trans only
ENSMUSG00000052298	516.891	-0.270237	0.00184376	0.404531	0.331996	-0.663447	0.00463624	trans only
ENSMUSG00000042312	836.907	-0.976415	2.07e-06	0.0255947	0.934311	-1.00198	0.0019527	trans only
ENSMUSG00000041351	1251.41	-0.593577	0.00069333	0.950094	0.148127	-1.41254	0.00458967	trans only
ENSMUSG00000039128	751.976	0.201948	0.0314509	-0.250123	0.167056	0.451665	0.00753023	trans only
ENSMUSG00000015806	630.129	-0.564114	2.8e-06	0.280357	0.79189	-1.00205	0.0493791	trans only
ENSMUSG00000038195	760.124	0.529549	1.37e-11	0.0318686	0.929192	0.501261	0.00050155	trans only
ENSMUSG00000025366	1505.86	0.243167	0.0163008	-0.244957	0.409606	0.488951	0.0360978	trans only
ENSMUSG00000020919	1494.58	-0.231852	0.00480149	0.281624	0.243447	-0.508727	0.023977	trans only
ENSMUSG00000028580	1411.82	0.311621	0.000336204	-0.112101	0.786372	0.421193	0.0412226	trans only
ENSMUSG00000025759	268.123	-0.234725	0.0329042	0.407698	0.436324	-0.666523	0.0493791	trans only
ENSMUSG00000015697	442.036	0.260751	0.000503151	-0.411108	0.588426	0.695671	0.0394578	trans only
ENSMUSG00000056310	268.395	0.406937	0.00168109	-0.200857	0.677368	0.592471	0.0452557	trans only
ENSMUSG00000030203	522.264	0.71237	9.11e-08	-0.070665	0.924546	0.786675	0.0167916	trans only
ENSMUSG00000032249	2895.48	0.327297	0.0151962	-0.643806	0.323511	0.932717	0.0228545	trans only
ENSMUSG00000041729	392.428	0.351601	0.00205604	-0.275603	0.474444	0.620977	0.0386792	trans only
ENSMUSG00000022389	2700.3	-0.836078	2.69e-07	0.188553	0.75953	-1.04689	0.0043356	trans only
ENSMUSG00000018102	556.467	0.484342	0.0114941	-0.568588	0.232192	1.0456	0.0089394	trans only
ENSMUSG00000021067	574.442	0.486302	7.57e-09	-0.0455784	0.940309	0.505633	0.0413177	trans only
ENSMUSG00000030826	1768.3	-1.01672	5.42e-13	-0.0421377	0.935886	-0.975546	0.00130391	trans only
ENSMUSG00000020328	188.891	-0.342852	0.0155296	0.38856	0.503091	-0.740214	0.0409507	trans only
ENSMUSG00000020923	1565.75	0.440789	1.52e-06	-0.192314	0.350821	0.626875	0.0138753	trans only
ENSMUSG00000052914	365.48	-0.61324	1.22e-10	0.313425	0.678596	-0.858801	0.0102906	trans only
ENSMUSG00000003435	1231.03	0.416584	1.52e-06	-0.273714	0.279168	0.694325	3.23e-05	trans only
ENSMUSG00000063952	885.015	0.618697	1.88e-12	0.0978842	0.842003	0.531375	0.0167916	trans only
ENSMUSG00000038235	1052.67	0.437869	1.12e-06	-0.293793	0.589432	0.787904	0.00609178	trans only
ENSMUSG00000026640	1307.04	0.34525	0.00185771	-0.195157	0.576051	0.55459	0.0482032	trans only
ENSMUSG00000034211	807.071	0.527094	1.43e-10	-0.25801	0.787525	0.817571	0.0291886	trans only
ENSMUSG00000028527	187.362	-0.919521	5.22e-14	-0.0882145	0.935511	-0.790992	0.0367367	trans only
ENSMUSG00000091811	328.05	-0.768979	1.85e-10	0.403224	0.546888	-1.1303	0.00124405	trans only
ENSMUSG00000030990	442.113	-0.468157	1.98e-08	0.252077	0.757697	-0.670396	0.0413177	trans only
ENSMUSG00000021096	3407.48	-0.172065	0.00221755	0.119754	0.435571	-0.284771	0.0493791	trans only
ENSMUSG00000037029	505.956	0.278246	0.00506658	-0.168541	0.558197	0.451125	0.0308968	trans only
ENSMUSG00000030605	862.906	-1.17059	2.46e-23	-0.130853	0.835938	-1.03901	0.000117843	trans only
ENSMUSG00000031557	138.071	0.521234	0.00117229	-0.494724	0.575343	0.962389	0.0431525	trans only
ENSMUSG00000019837	424.434	0.409844	0.00575971	-0.324061	0.583894	0.758463	0.030733	trans only
ENSMUSG00000028414	1504.19	0.272143	0.0136475	-0.334223	0.552574	0.663152	0.0471594	trans only
ENSMUSG00000026896	128.851	-1.0388	7.78e-11	-0.173209	0.851519	-0.885314	0.0391393	trans only
ENSMUSG00000032192	363.187	1.49763	5.32e-37	0.702227	0.349749	0.930317	0.0431525	trans only
ENSMUSG00000102869	1273.32	0.278657	0.0126186	-0.399025	0.391882	0.684885	0.0308968	trans only
ENSMUSG00000034947	350.396	0.724013	3.54e-08	-0.0633581	0.943696	0.788181	0.028246	trans only
ENSMUSG00000024556	248.681	-0.579101	6.41e-07	0.165288	0.820229	-0.754392	0.0156145	trans only
ENSMUSG00000038400	2439.87	1.89725	3.39e-11	-0.0818901	0.682988	1.96679	6.21e-05	trans only
ENSMUSG00000026718	561.245	0.482903	5.39e-10	-0.121641	0.757697	0.600614	0.00832065	trans only
ENSMUSG00000021546	3890.58	0.13927	0.0346256	-0.536576	0.267571	0.606093	0.0298041	trans only
ENSMUSG00000068749	411.317	0.37318	0.00135126	-0.216181	0.566126	0.585593	0.0216415	trans only
ENSMUSG00000022476	406.225	2.55162	4.93e-58	0.650556	0.267571	1.93658	5.33e-08	trans only
ENSMUSG00000027184	4464.42	0.182726	0.00785586	-0.300909	0.275939	0.482942	0.00499009	trans only
ENSMUSG00000045594	213.156	0.53712	0.000101044	-0.336023	0.52976	0.915814	0.00832065	trans only
ENSMUSG00000037242	2914.46	0.394959	4.57e-05	-0.558805	0.107293	0.962677	1.82e-05	trans only
ENSMUSG00000021895	423.768	-0.639049	2.06e-11	0.263462	0.549648	-0.942007	0.000327562	trans only
ENSMUSG00000022747	281.889	-0.754036	1.28e-07	0.650121	0.282953	-1.39951	5.08e-05	trans only
ENSMUSG00000026273	400.752	-0.446791	0.000121633	0.282244	0.722051	-0.747585	0.0471594	trans only
ENSMUSG00000051238	230.22	-0.607467	3.25e-08	0.0522347	0.951809	-0.629691	0.0444616	trans only
ENSMUSG00000004451	640.575	-0.368906	1.27e-07	0.251146	0.216394	-0.619876	1.83e-06	trans only
ENSMUSG00000024395	1273.02	-0.341204	0.00191291	0.174087	0.232192	-0.516321	0.0334931	trans only
ENSMUSG00000037321	133.25	-0.962414	7.88e-07	0.0599831	0.955225	-0.996533	0.0203964	trans only
ENSMUSG00000001729	1997.16	-0.537125	1.09e-08	0.267488	0.245451	-0.805126	1.46e-06	trans only
ENSMUSG00000046139	1007.97	0.317079	0.00071806	-0.785394	0.216308	1.11919	0.000895173	trans only
ENSMUSG00000055707	540.93	-0.263968	0.0313322	0.313271	0.474582	-0.597265	0.0419859	trans only
ENSMUSG00000031722	7638.6	1.36324	4.02e-11	-0.15656	0.0870659	1.52503	0.000117764	trans only
ENSMUSG00000034926	1439.17	-0.932728	1.03e-11	-0.0753945	0.865073	-0.840556	0.00451802	trans only
ENSMUSG00000023348	378.783	0.550246	0.000128385	-0.903612	0.0656448	1.3515	0.000121011	trans only
ENSMUSG00000037295	571.876	-0.394088	0.00124533	0.427132	0.418984	-0.825625	0.0080155	trans only
ENSMUSG00000055782	1560.68	2.57916	1.1e-11	0.313457	0.451372	2.23485	0.00216386	trans only
ENSMUSG00000001524	169.081	0.435965	0.00138592	-0.178956	0.7073	0.627403	0.0203964	trans only
ENSMUSG00000004127	128.637	-0.399418	0.0020813	-1.1455	0.0690904	0.921519	0.0386792	trans only
ENSMUSG00000027940	884.949	-1.0768	2.68e-11	0.980016	0.119474	-2.11083	1.74e-07	trans only
ENSMUSG00000022892	2688.33	0.362843	0.0177789	-0.232306	0.257378	0.596102	0.0216415	trans only
ENSMUSG00000029761	1390.59	0.889312	4.5e-10	-0.0863807	0.860648	1.01498	0.00483328	trans only
ENSMUSG00000024378	228.851	-1.00003	4.8e-16	-0.156917	0.876162	-0.921917	0.0146962	trans only
ENSMUSG00000028059	675.889	0.497388	9.55e-07	-0.164987	0.744418	0.670129	0.0107399	trans only
ENSMUSG00000056938	1801	0.877317	2.87e-25	0.198523	0.440418	0.691137	0.0177191	trans only
ENSMUSG00000034024	1515.61	0.507373	6.65e-08	0.0240332	0.962558	0.481791	0.0443881	trans only
ENSMUSG00000026922	44850.3	-0.758275	2.4e-07	0.245012	0.437794	-0.993726	0.00124405	trans only
ENSMUSG00000038604	1218.84	0.19817	0.0178336	-0.143027	0.503171	0.341646	0.0427952	trans only
ENSMUSG00000107881	3293.08	0.487563	1.61e-06	-0.281466	0.134794	0.752174	0.0038929	trans only
ENSMUSG00000026519	230.622	-1.44555	1.68e-21	-0.378591	0.556038	-1.10966	0.00369484	trans only
ENSMUSG00000034118	303.552	-0.320244	0.00693004	0.346147	0.347227	-0.655592	0.00820726	trans only
ENSMUSG00000016494	377.851	-0.371933	0.0428276	0.826778	0.0542587	-1.28028	0.0230523	trans only
ENSMUSG00000018821	137.131	-0.850673	0.000693836	0.352697	0.599119	-1.19815	0.0202648	trans only
ENSMUSG00000028062	821.916	0.279876	0.0324767	-0.526445	0.294738	0.793167	0.0195325	trans only
ENSMUSG00000029456	1656.53	-0.587069	6.89e-09	0.106269	0.619556	-0.691642	0.000240233	trans only
ENSMUSG00000020843	329.565	-0.459611	0.000284587	0.702449	0.273753	-1.05487	0.00463126	trans only
ENSMUSG00000057522	2327.5	-0.206346	0.00112169	0.179256	0.466953	-0.385027	0.0126791	trans only
ENSMUSG00000031467	400.192	-0.592879	8.45e-10	0.114409	0.885048	-0.708556	0.0177191	trans only
ENSMUSG00000018411	1420.89	0.557262	2.35e-05	-0.184975	0.652679	0.73984	0.00688212	trans only
ENSMUSG00000039795	401.712	0.622887	1.51e-10	-0.0314437	0.974533	0.668575	0.0335238	trans only
ENSMUSG00000055401	349.817	0.832542	1.34e-09	3.22772	2.86e-07	-2.36874	9.72e-07	cis + trans
ENSMUSG00000046062	2232.1	-0.288945	0.0131844	-0.81447	5.79e-06	0.532994	0.0201956	cis + trans
ENSMUSG00000022019	517.349	-0.360005	6.14e-05	-1.55235	5.86e-11	1.19892	8.11e-10	cis + trans
ENSMUSG00000004105	938.465	0.356318	0.0216451	1.00876	1.98e-06	-0.665806	0.0373933	cis + trans
ENSMUSG00000024754	249.573	0.6474	1.98e-10	1.40688	3.51e-05	-0.745732	0.0200801	cis + trans
ENSMUSG00000061740	1842.95	0.542784	5.1e-06	1.17178	5.07e-23	-0.629091	0.023977	cis + trans
ENSMUSG00000063320	192.333	0.495864	0.00935679	1.90967	8.18e-10	-1.38259	0.000151411	cis + trans
ENSMUSG00000021236	4773.6	-0.671297	6.34e-16	-1.00442	1.56e-51	0.336966	0.0394578	cis + trans
ENSMUSG00000001380	584.635	0.287355	0.00187046	1.26474	3.77e-05	-1.01836	7e-05	cis + trans
ENSMUSG00000036214	114.548	0.666934	0.000243476	2.59042	9.38e-06	-1.82969	0.000120218	cis + trans
ENSMUSG00000027495	422.986	-0.476165	2.65e-06	-0.964653	3.45e-09	0.48502	0.0383006	cis + trans
ENSMUSG00000032377	242.277	0.638709	1.15e-06	1.45713	2.17e-06	-0.821892	0.0198874	cis + trans
ENSMUSG00000033813	676.887	0.39867	0.000128385	1.27174	0.0093128	-0.856927	0.0334931	cis + trans
ENSMUSG00000051989	273.591	-0.516181	0.00171232	-1.55489	3.29e-17	1.03319	2.79e-05	cis + trans
ENSMUSG00000030218	333.462	-1.47423	1.31e-34	-5.35166	1.02e-06	3.27951	3.21e-12	cis + trans
ENSMUSG00000038028	427.458	0.255051	0.00557579	0.888581	2.34e-05	-0.631413	0.0431525	cis + trans
ENSMUSG00000028914	222.23	0.54206	1.52e-05	1.96077	1.31e-08	-1.3946	9.64e-07	cis + trans
ENSMUSG00000030157	403.008	0.991492	4.81e-11	2.19255	4.53e-29	-1.22807	1.82e-05	cis + trans
ENSMUSG00000021460	2086.23	0.246058	0.00672306	0.820217	3.61e-22	-0.57223	0.000619121	cis + trans
ENSMUSG00000019768	754.591	-2.57956	2.51e-40	-0.934253	9.17e-07	-1.65143	2e-07	cis + trans
ENSMUSG00000025006	6010.48	-0.30444	0.00729199	-0.850581	1.42e-21	0.558254	0.0137021	cis + trans
ENSMUSG00000020743	1918.14	-0.25053	0.0209552	-1.36445	4.73e-17	1.09768	1.88e-07	cis + trans
ENSMUSG00000042229	414.866	0.841559	4.59e-20	1.54382	5.74e-19	-0.690155	0.00159175	cis + trans
ENSMUSG00000041881	1862.42	0.316144	0.0296008	1.26886	1.57e-42	-0.954184	6.72e-07	cis + trans
ENSMUSG00000022969	310.205	-0.284343	0.00406207	-1.22867	1.08e-08	0.934434	1.35e-06	cis + trans
ENSMUSG00000063019	156.932	-0.42473	0.00509854	-2.11746	5.86e-11	1.66781	2.47e-08	cis + trans
ENSMUSG00000029446	376.107	0.886555	5.01e-11	1.95689	2.85e-13	-1.05636	0.000343491	cis + trans
ENSMUSG00000038046	332.267	0.24316	0.0375427	1.41628	4.85e-06	-1.11235	0.00109063	cis + trans
ENSMUSG00000079018	1033.8	-1.33488	2.7e-27	-2.67957	4.28e-74	1.31188	8.85e-06	cis + trans
ENSMUSG00000033446	432.126	-0.349763	0.00756762	-1.67508	3.75e-05	1.34328	0.00012753	cis + trans
ENSMUSG00000061232	790.596	-2.16497	2.44e-39	-4.21868	1.89e-25	2.05317	6.78e-06	cis + trans
ENSMUSG00000020432	1966.74	-0.743919	1.71e-12	-0.290972	0.00109993	-0.456903	0.044605	cis + trans
ENSMUSG00000027559	18320.4	-1.69055	3.14e-07	-2.76002	1.68e-44	1.07546	0.0471594	cis + trans
ENSMUSG00000064193	2650.31	-1.71108	8.93e-23	-7.96152	9.47e-143	6.24082	7.25e-85	cis + trans
ENSMUSG00000032737	1807.65	0.430631	8.49e-09	1.50343	6.42e-09	-1.0815	2e-07	cis + trans
ENSMUSG00000035473	1143.02	-0.189467	0.0443917	1.31368	4.96e-10	-1.49037	1.76e-18	cis x trans
ENSMUSG00000036880	29346.6	0.528429	8.95e-09	-0.288871	8.34e-13	0.823528	3.85e-08	cis x trans
ENSMUSG00000032786	5085.35	-0.475316	0.00697816	0.602336	3.96e-13	-1.08359	0.000398634	cis x trans
ENSMUSG00000034707	5123.73	-0.332849	1.01e-07	0.194837	0.015117	-0.524476	9.38e-07	cis x trans
ENSMUSG00000026473	25898.1	-0.387219	0.0133058	0.472051	7e-21	-0.861739	0.00188403	cis x trans
ENSMUSG00000053329	5950.74	-0.28284	0.00657674	1.0955	1.55e-49	-1.37724	9.95e-19	cis x trans
ENSMUSG00000038412	1269.4	-0.214026	0.045647	0.972451	1.2e-05	-1.18244	7.09e-10	cis x trans
ENSMUSG00000021585	1341.95	-0.174481	0.0588407	-0.856107	2.7e-13	0.682679	3.04e-06	compensatory
ENSMUSG00000030884	15805.1	-0.11348	0.252825	0.319666	8.91e-18	-0.430248	0.000226667	compensatory
ENSMUSG00000027215	205.611	-0.0330575	0.89129	0.748444	0.00153006	-0.764434	0.0043356	compensatory
ENSMUSG00000017309	2447.65	-0.164325	0.129489	-0.810696	1.55e-08	0.638416	0.00463126	compensatory
ENSMUSG00000028713	495.032	-0.319933	0.151501	0.716279	0.0209239	-1.05207	0.00534061	compensatory
ENSMUSG00000022354	2448.22	-0.048327	0.836604	0.724711	1.75e-20	-0.747468	0.0200199	compensatory
ENSMUSG00000024759	4385.1	-0.176721	0.273976	2.40013	8.9e-15	-2.59033	5.73e-21	compensatory
ENSMUSG00000045160	2738.34	-0.0670915	0.729756	0.749085	3.67e-05	-0.798257	0.00173857	compensatory
ENSMUSG00000022788	722.272	-0.169246	0.371677	-1.51815	0.0155021	1.31626	0.00688212	compensatory
ENSMUSG00000035504	810.828	-0.13723	0.497498	0.723492	0.00105551	-0.870098	0.00624078	compensatory
ENSMUSG00000025465	12365.5	-0.103407	0.495278	0.445069	5.68e-16	-0.548271	0.00793653	compensatory
ENSMUSG00000025464	305.54	0.027084	0.903129	0.758058	0.0433967	-0.735422	0.0297766	compensatory
ENSMUSG00000075705	574.886	-0.137064	0.364609	0.777407	0.00814022	-0.897042	0.00325713	compensatory
ENSMUSG00000029135	691.688	0.170527	0.250011	-0.784881	0.0248304	0.959191	0.0025072	compensatory
ENSMUSG00000031634	486.534	0.0271677	0.872106	2.15033	0.0014962	-2.13655	7.32e-12	compensatory
ENSMUSG00000036181	644.201	0.202701	0.423311	-1.05262	8.52e-07	1.28541	0.0197745	compensatory
ENSMUSG00000021033	4760.95	-0.167142	0.388992	-1.78203	6.46e-25	1.61001	3.42e-12	compensatory
ENSMUSG00000069744	1337.05	0.0907728	0.645504	1.31186	2.51e-06	-1.28783	0.000137152	compensatory
ENSMUSG00000061518	10659.5	0.107029	0.59894	-0.987597	1.43e-10	1.07896	0.00188403	compensatory
ENSMUSG00000078652	1680.3	0.0792984	0.345033	1.15807	6.99e-08	-1.07458	5.74e-11	compensatory
ENSMUSG00000019179	17612.5	0.045595	0.710247	-0.883453	2.98e-22	0.892924	0.0116147	compensatory
ENSMUSG00000044147	710.677	-0.0325535	0.859228	1.12218	0.0308227	-1.13436	0.00188403	compensatory
ENSMUSG00000025130	1271.06	-0.00446886	0.976902	1.27238	5.67e-07	-1.28493	3.93e-09	compensatory
ENSMUSG00000026878	3012.12	-0.0685224	0.342589	-0.744488	0.000382501	0.684793	2.01e-05	compensatory
ENSMUSG00000019528	1940.09	-0.0440824	0.701422	0.43324	1.12e-07	-0.477097	0.0096515	compensatory
ENSMUSG00000039050	1065.31	-0.157264	0.0657197	0.629856	0.00571839	-0.75883	1.97e-05	compensatory
ENSMUSG00000060675	1684.52	-0.0487444	0.714213	-1.39863	3.68e-06	1.37445	8.93e-09	compensatory
ENSMUSG00000026489	27872.4	-0.0378604	0.80286	0.979292	6.78e-101	-1.00474	4.59e-09	compensatory
ENSMUSG00000028864	133.039	0.241875	0.378737	-1.26948	0.0346689	1.53822	0.0026072	compensatory
ENSMUSG00000027067	856.63	-0.00466464	0.97087	-1.13089	1.16e-06	1.13987	3.53e-11	compensatory
ENSMUSG00000000149	1576.79	0.151288	0.109482	1.22063	1.75e-11	-1.06163	2.24e-09	compensatory
ENSMUSG00000022174	568.412	0.198317	0.199507	-1.70588	2.9e-07	1.87728	0.000508908	compensatory
ENSMUSG00000029313	1029.99	0.261907	0.1042	1.5812	0.00626121	-1.54006	0.00289629	compensatory
ENSMUSG00000037012	1128.38	-0.050586	0.855083	-1.2284	1.7e-09	1.23049	0.00145365	compensatory
ENSMUSG00000048832	265.849	-0.0315176	0.875112	-1.15557	0.0318706	1.11225	0.00609178	compensatory
ENSMUSG00000044465	449.709	0.117835	0.326243	0.545809	0.00604838	-0.422104	0.0473658	compensatory
ENSMUSG00000020642	1284.89	0.0893041	0.469885	0.811607	0.032059	-0.7317	0.0123836	compensatory
ENSMUSG00000020827	1038.48	0.176138	0.155821	-0.724007	0.0140732	0.917189	0.000343491	compensatory
ENSMUSG00000028199	922.011	-0.0963059	0.430299	0.546861	0.0071291	-0.642293	0.00140697	compensatory
ENSMUSG00000041124	495.075	0.059929	0.673769	-1.29502	0.0166352	1.3734	0.000117764	compensatory
ENSMUSG00000020091	5898.5	0.0567946	0.687866	-2.11379	1.32e-59	2.17746	8.95e-35	compensatory
ENSMUSG00000027371	652.347	-0.173159	0.165181	1.6788	2.42e-06	-1.81494	2.11e-12	compensatory
ENSMUSG00000041570	1968.61	0.164794	0.257142	-0.763999	0.0395121	0.898034	0.00683496	compensatory
ENSMUSG00000025962	518.718	-0.148356	0.35781	0.506695	0.0177307	-0.650092	0.00609178	compensatory
ENSMUSG00000025348	919.978	0.022257	0.938075	1.43113	5.55e-06	-1.40393	8.36e-05	compensatory
ENSMUSG00000002781	3241.14	0.137945	0.16859	1.05782	3e-27	-0.915175	2.74e-11	compensatory
ENSMUSG00000018740	3322.28	-0.180448	0.118644	-1.1104	6.91e-28	0.914824	0.000170391	compensatory
ENSMUSG00000028270	217.625	0.164812	0.505739	0.941426	4.01e-06	-0.776206	0.0413177	compensatory
ENSMUSG00000059119	2999.44	0.0825194	0.354446	-0.345766	0.00386718	0.429433	0.0218599	compensatory
ENSMUSG00000036819	222.509	-0.0333336	0.86198	-0.874659	0.00557273	0.770606	0.0109601	compensatory
ENSMUSG00000021136	1597.46	-0.211366	0.052911	0.291383	0.00227896	-0.501486	0.00694033	compensatory
ENSMUSG00000020664	18700.5	0.0284664	0.805559	1.163	8.12e-18	-1.04385	0.0368599	compensatory
ENSMUSG00000002885	919.875	-0.17072	0.11006	-0.73782	0.000485401	0.58266	0.0167916	compensatory
ENSMUSG00000019849	541.005	0.0576671	0.734284	1.05441	0.0419149	-1.01011	0.00688212	compensatory
ENSMUSG00000031823	861.545	-0.00310859	0.988103	0.825446	0.00187065	-0.807881	0.00293866	compensatory
ENSMUSG00000015970	2208.31	0.0178642	0.948045	-0.793354	0.00115772	0.820592	0.00688212	compensatory
ENSMUSG00000053799	594.876	-0.180371	0.0815471	0.643901	0.0109784	-0.815144	5.08e-05	compensatory
ENSMUSG00000074793	1014.71	0.00899446	0.955538	1.28356	0.00703787	-1.24047	0.000104658	compensatory
ENSMUSG00000053559	321.611	-0.104982	0.713619	0.928477	3.74e-06	-1.03502	0.00130391	compensatory
ENSMUSG00000002020	1881.94	0.0695311	0.703844	-3.1172	2.5e-19	3.1216	7.42e-23	compensatory
ENSMUSG00000020553	291.014	-0.00923889	0.968555	1.25894	0.000166849	-1.23133	1.82e-05	compensatory
ENSMUSG00000093674	2433.11	0.25522	0.19183	2.20277	6.7e-10	-1.85212	2.1e-07	compensatory
ENSMUSG00000028247	694.018	-0.107861	0.435856	2.98932	3.15e-19	-3.13886	7.65e-32	compensatory
ENSMUSG00000038622	166.446	-0.188818	0.306383	-1.3053	0.00169511	1.05289	0.00463126	compensatory
ENSMUSG00000057666	45746.3	0.356115	0.0537547	-0.626438	0.0183737	0.965424	0.0124904	compensatory
ENSMUSG00000060036	2212.55	0.0678542	0.656811	-0.536688	1.7e-09	0.602374	0.00409835	compensatory
ENSMUSG00000021518	392.117	-0.0185441	0.92948	-0.669166	0.0251354	0.636021	0.02593	compensatory
ENSMUSG00000085438	4411.9	0.0188876	0.906407	0.969827	0.0401285	-0.960903	0.00325713	compensatory
ENSMUSG00000023959	7265.56	0.0280339	0.80455	-0.301717	4.14e-05	0.329352	0.00726683	compensatory
ENSMUSG00000020366	1208.96	0.0544016	0.614674	-1.24223	0.00228174	1.28579	7.76e-07	compensatory
ENSMUSG00000026203	829.983	0.213906	0.0872955	-1.18698	0.0240739	1.33872	7e-05	compensatory
ENSMUSG00000066233	53.9055	0.103808	0.728747	1.35802	0.017109	-1.23683	0.00607303	compensatory
ENSMUSG00000036966	331.905	0.120721	0.263479	0.718395	0.0394469	-0.587016	0.0374933	compensatory
ENSMUSG00000036256	686.012	0.191732	0.234351	-0.787156	1.33e-07	0.969493	3.37e-05	compensatory
ENSMUSG00000056116	336.395	0.188611	0.0822797	1.08079	5.06e-05	-0.884855	4.88e-05	compensatory
ENSMUSG00000029319	961.26	-0.052864	0.766011	-1.68878	1.25e-11	1.63707	6.11e-13	compensatory
ENSMUSG00000006800	1366.41	0.237659	0.0984585	-0.408929	0.013013	0.655337	0.0210064	compensatory
ENSMUSG00000025486	666.429	0.0408994	0.844416	1.16125	0.013959	-1.13075	0.0026072	compensatory
ENSMUSG00000101856	260.413	0.0233666	0.910953	0.797966	4.57e-05	-0.754501	0.000760726	compensatory
ENSMUSG00000021577	43449.2	-0.0607839	0.371653	0.754821	1.01e-42	-0.815984	1.76e-18	compensatory
ENSMUSG00000034729	349.062	0.185567	0.244911	-1.12111	0.000371658	1.2133	0.00132996	compensatory
ENSMUSG00000079017	781.14	0.433475	0.244165	-0.785238	9.81e-07	1.21109	0.0062887	compensatory
ENSMUSG00000060147	230.168	0.0723665	0.726336	0.804135	0.00015644	-0.727857	0.00534061	compensatory
ENSMUSG00000020571	1709.32	0.0238952	0.867266	0.915089	0.000136492	-0.873674	4.88e-05	compensatory
ENSMUSG00000024527	6327.63	-0.133275	0.287865	0.347189	1.6e-06	-0.480183	0.0140859	compensatory
ENSMUSG00000025920	1052.16	-0.133433	0.478463	1.36456	4.5e-06	-1.46919	5.06e-07	compensatory
ENSMUSG00000019055	1125.8	0.114012	0.447312	-0.673047	0.0304922	0.78606	0.0331645	compensatory
ENSMUSG00000003429	1037.15	-0.310229	0.135442	-1.57915	1.57e-09	1.21626	0.0177191	compensatory
ENSMUSG00000027999	874.123	-0.0510693	0.653743	0.428959	0.0476694	-0.468738	0.0342559	compensatory
ENSMUSG00000054405	620.814	0.0245009	0.868389	1.09091	0.000152119	-1.08674	2.18e-06	compensatory
ENSMUSG00000032621	783.917	0.0769394	0.645662	-1.05365	0.0359151	1.12721	0.00688212	compensatory
ENSMUSG00000046312	779.486	-0.111507	0.376443	1.64074	0.000418521	-1.69504	7.5e-08	compensatory
ENSMUSG00000038671	576.231	0.0343251	0.847742	1.255	0.0418085	-1.2785	0.00609178	compensatory
ENSMUSG00000023939	370.332	-0.0163063	0.955195	4.02595	3.2e-08	-4.02164	3.47e-16	compensatory
ENSMUSG00000025016	3259.02	-0.0936368	0.378082	0.554137	0.0178185	-0.619551	0.0441438	compensatory
ENSMUSG00000032348	1024.45	-0.140641	0.337071	0.986696	3.4e-05	-1.09313	2.59e-05	compensatory
ENSMUSG00000028232	154.537	-0.0807721	0.764717	-0.564948	0.454149	0.373594	0.614308	conserved
ENSMUSG00000044533	2122.67	-0.071704	0.766306	0.428338	0.321704	-0.510615	0.288292	conserved
ENSMUSG00000027406	24008	-0.094839	0.413286	-0.0940916	0.293715	0.0109367	0.986494	conserved
ENSMUSG00000030881	590.69	0.0542499	0.668321	0.503736	0.292091	-0.479728	0.169827	conserved
ENSMUSG00000007338	641.454	0.107965	0.434693	0.0394189	0.962071	0.0705221	0.928345	conserved
ENSMUSG00000026842	973.452	0.0993462	0.424597	0.0354469	0.935033	0.0721982	0.883032	conserved
ENSMUSG00000017721	770.936	-0.0177871	0.922175	-0.19218	0.827039	0.0959409	0.92684	conserved
ENSMUSG00000015474	291.418	0.183527	0.360476	-0.379581	0.114881	0.577726	0.0662698	conserved
ENSMUSG00000078812	4210.9	0.0691977	0.618434	-0.0875191	0.512625	0.159559	0.526603	conserved
ENSMUSG00000015478	486.365	-0.221918	0.166642	0.0333888	0.962071	-0.228803	0.712632	conserved
ENSMUSG00000041130	948.729	0.124482	0.31299	-0.0453169	0.943654	0.170519	0.687474	conserved
ENSMUSG00000041132	556.63	0.179706	0.317761	-0.610675	0.174531	0.765631	0.0510805	conserved
ENSMUSG00000016921	1533.52	0.0427343	0.72548	-0.139021	0.827039	0.180472	0.733819	conserved
ENSMUSG00000020349	3877.75	0.16731	0.284432	0.192098	0.61301	0.0285434	0.98604	conserved
ENSMUSG00000064145	991.21	0.128904	0.192801	0.143064	0.675907	-0.0185975	0.974698	conserved
ENSMUSG00000020346	814.932	-0.0963252	0.413786	0.282333	0.682988	-0.34648	0.447968	conserved
ENSMUSG00000054720	578.829	-0.158256	0.390298	0.207409	0.777819	-0.377584	0.499135	conserved
ENSMUSG00000036748	440.909	0.0384008	0.80347	-0.0877199	0.91099	0.131462	0.841817	conserved
ENSMUSG00000019066	770.496	-0.186287	0.0521769	-0.186661	0.61301	-0.011233	0.983007	conserved
ENSMUSG00000055897	497.236	-0.160634	0.216052	0.0940763	0.902261	-0.270088	0.566183	conserved
ENSMUSG00000031918	1371.1	-0.0851781	0.329432	-0.320049	0.0682125	0.232691	0.580697	conserved
ENSMUSG00000035325	3056.08	0.0823397	0.303591	0.0678513	0.863234	0.0117731	0.978381	conserved
ENSMUSG00000075706	11218.6	0.133917	0.415837	0.674003	0.333805	-0.552824	0.383363	conserved
ENSMUSG00000043067	744.493	0.121963	0.31583	0.0234477	0.962071	0.0998015	0.828793	conserved
ENSMUSG00000022255	1627.66	-0.034583	0.799239	0.0327363	0.944915	-0.0621916	0.926778	conserved
ENSMUSG00000034636	1873.32	0.105731	0.418624	0.252453	0.303827	-0.163469	0.721802	conserved
ENSMUSG00000029426	3388.8	0.0030443	0.983648	-0.279003	0.170126	0.276902	0.463083	conserved
ENSMUSG00000044098	227.324	-0.00243016	0.992928	0.100909	0.940309	-0.0709909	0.946313	conserved
ENSMUSG00000107331	142.089	-0.284359	0.246059	-0.166696	0.870959	-0.122051	0.922892	conserved
ENSMUSG00000024943	344.732	-0.0231977	0.914626	0.0232626	0.98764	-0.0383017	0.974333	conserved
ENSMUSG00000024949	937.078	0.104453	0.510392	-0.0194927	0.97109	0.125965	0.802787	conserved
ENSMUSG00000024948	530.204	-0.0464956	0.80286	0.30709	0.645489	-0.348296	0.508988	conserved
ENSMUSG00000079614	1061.51	-0.117512	0.287727	0.195388	0.613456	-0.324923	0.290799	conserved
ENSMUSG00000059534	4760.22	-0.271426	0.0583196	-0.0842922	0.19398	-0.176874	0.725668	conserved
ENSMUSG00000098557	2110.44	0.336778	0.081777	0.16635	0.253731	0.161912	0.804671	conserved
ENSMUSG00000001506	1869.33	0.148815	0.86197	0.198584	0.593225	-0.161067	0.957489	conserved
ENSMUSG00000030761	91.7241	-0.0951539	0.772877	-0.168132	0.869031	0.024898	0.983007	conserved
ENSMUSG00000009739	825.517	-0.198172	0.142545	-0.236125	0.439445	0.0405306	0.946665	conserved
ENSMUSG00000065954	2933.19	0.194912	0.0557324	-0.0117658	0.988408	0.210542	0.611682	conserved
ENSMUSG00000041303	468.648	-0.0490788	0.751922	-0.302364	0.44501	0.24622	0.628535	conserved
ENSMUSG00000022016	597.316	-0.155084	0.408338	-0.140437	0.756027	-0.0435521	0.958091	conserved
ENSMUSG00000020527	612.003	-0.252925	0.0734467	0.102434	0.905585	-0.346256	0.500305	conserved
ENSMUSG00000028759	2000.82	0.197477	0.0569099	0.0877909	0.789756	0.116041	0.742405	conserved
ENSMUSG00000052062	406.812	-0.319451	0.102599	0.0563452	0.963372	-0.344065	0.646195	conserved
ENSMUSG00000013646	505.36	0.0149818	0.929383	-0.0848488	0.883878	0.116883	0.896011	conserved
ENSMUSG00000021731	707.589	-0.0405632	0.82542	0.00760507	0.98764	-0.0410318	0.944914	conserved
ENSMUSG00000021733	314.362	-0.194784	0.354791	-0.0800374	0.943523	-0.168972	0.849028	conserved
ENSMUSG00000021738	724.303	0.188768	0.190052	-0.0502672	0.945915	0.22833	0.612245	conserved
ENSMUSG00000035877	1108.26	-0.0841864	0.690227	-0.136732	0.686417	0.0433878	0.951569	conserved
ENSMUSG00000008090	1965.81	-0.0820457	0.475055	-0.0471532	0.863234	-0.0319029	0.948139	conserved
ENSMUSG00000022836	994.967	-0.120607	0.421074	-0.341205	0.0718885	0.214785	0.667695	conserved
ENSMUSG00000022831	124.491	0.0154126	0.953354	0.794072	0.283583	-0.738922	0.14362	conserved
ENSMUSG00000020064	502.717	0.14273	0.217499	0.593194	0.349749	-0.440783	0.35903	conserved
ENSMUSG00000030967	713.42	0.0909829	0.420427	-0.0280552	0.962071	0.117993	0.779472	conserved
ENSMUSG00000030965	479.243	0.104801	0.322123	-0.0806449	0.881088	0.187918	0.60265	conserved
ENSMUSG00000070699	413.529	0.174704	0.303689	0.318096	0.322965	-0.124089	0.843658	conserved
ENSMUSG00000033703	240.263	0.0786618	0.628737	0.351127	0.589432	-0.236158	0.674681	conserved
ENSMUSG00000031701	1634.78	-0.0212087	0.879821	0.0372596	0.905585	-0.0453668	0.943254	conserved
ENSMUSG00000031703	834.143	-0.117148	0.266072	-0.25339	0.248932	0.127553	0.695514	conserved
ENSMUSG00000003458	729.605	0.0802726	0.561102	0.604973	0.243447	-0.437236	0.368753	conserved
ENSMUSG00000023007	641.648	-0.0816831	0.396829	-0.46827	0.150702	0.395005	0.156353	conserved
ENSMUSG00000026034	1241.58	0.0947782	0.569804	0.160166	0.749728	-0.0888309	0.912328	conserved
ENSMUSG00000030816	742.058	0.147132	0.0843299	0.0845721	0.937663	0.0237313	0.97667	conserved
ENSMUSG00000022353	2375.8	-0.0895082	0.592518	0.0361175	0.935886	-0.125953	0.86645	conserved
ENSMUSG00000032422	694.17	-0.0105574	0.945	0.0547826	0.885069	-0.0721696	0.89625	conserved
ENSMUSG00000024592	450.39	-0.0310016	0.824743	-0.305813	0.70913	0.295079	0.582537	conserved
ENSMUSG00000026457	3394.99	-0.139799	0.113393	0.13312	0.519268	-0.273352	0.379347	conserved
ENSMUSG00000041895	511.556	0.0261697	0.889898	-0.00618092	0.995218	0.0171183	0.981358	conserved
ENSMUSG00000047496	1870.47	0.145112	0.427386	0.0946244	0.815403	0.0530658	0.960769	conserved
ENSMUSG00000053604	575.545	-0.213959	0.183668	-0.229068	0.333073	-0.0276055	0.97667	conserved
ENSMUSG00000039713	326.396	0.0424135	0.871771	0.141285	0.772796	-0.112558	0.891478	conserved
ENSMUSG00000019433	449.75	0.0640905	0.709604	-0.0237672	0.980941	0.0857428	0.91567	conserved
ENSMUSG00000019432	1267.13	-0.00606896	0.96561	-0.312434	0.27424	0.293389	0.260811	conserved
ENSMUSG00000000441	1035.69	-0.124568	0.273445	0.188129	0.682151	-0.320135	0.302748	conserved
ENSMUSG00000031546	278.246	0.129825	0.350407	0.261051	0.771038	-0.156742	0.847607	conserved
ENSMUSG00000025979	750.919	-0.0748666	0.618434	-0.0742265	0.895447	-0.044168	0.954403	conserved
ENSMUSG00000025971	286.004	-0.122118	0.34941	-0.259705	0.569559	0.137761	0.827796	conserved
ENSMUSG00000022195	360.719	-0.190175	0.0841365	-0.306467	0.283583	0.10782	0.805463	conserved
ENSMUSG00000029670	321.761	0.203882	0.0840076	-0.168595	0.813313	0.345656	0.366381	conserved
ENSMUSG00000038145	5517.29	-0.107828	0.602326	-0.109232	0.276388	0.00789412	0.987737	conserved
ENSMUSG00000038146	1537.28	0.121324	0.52377	-0.241624	0.420769	0.391783	0.351337	conserved
ENSMUSG00000038143	552.079	0.265462	0.0839384	0.255417	0.815403	0.0708261	0.946313	conserved
ENSMUSG00000028108	278.41	-0.078095	0.867117	0.434915	0.333073	-0.499811	0.618201	conserved
ENSMUSG00000025358	287.38	0.0982203	0.491349	-0.199967	0.809289	0.330476	0.499135	conserved
ENSMUSG00000025357	297.461	-0.143818	0.249848	-0.0569027	0.949074	-0.0902583	0.89625	conserved
ENSMUSG00000116564	151.648	0.239429	0.168421	0.125365	0.922294	0.0947963	0.934152	conserved
ENSMUSG00000052214	989.223	-0.00391599	0.983765	0.0297931	0.962071	-0.0398293	0.949612	conserved
ENSMUSG00000018286	1186.12	0.16894	0.235576	0.00690815	0.988516	0.174354	0.746267	conserved
ENSMUSG00000021508	1292.99	0.424496	0.242992	-0.591722	0.0928556	0.928857	0.246759	conserved
ENSMUSG00000024750	1340.5	0.060132	0.668018	-0.074194	0.91267	0.107379	0.910949	conserved
ENSMUSG00000021500	1145.97	0.113328	0.285543	-0.366056	0.483576	0.48227	0.146835	conserved
ENSMUSG00000021504	159.242	-0.13854	0.417617	-0.319998	0.733458	0.208071	0.793069	conserved
ENSMUSG00000022971	995.718	0.0863547	0.404895	0.236861	0.133055	-0.148864	0.587929	conserved
ENSMUSG00000027222	917.191	-0.360008	0.0558325	-0.255575	0.0999651	-0.0986607	0.887342	conserved
ENSMUSG00000029992	1348.35	-0.169959	0.261752	-0.0592753	0.838244	-0.10886	0.807838	conserved
ENSMUSG00000029998	4368.93	0.0384195	0.769781	0.0768754	0.414178	-0.0401773	0.94399	conserved
ENSMUSG00000022307	1112.58	0.020066	0.882128	0.0799274	0.93701	-0.0684073	0.933123	conserved
ENSMUSG00000073775	247.784	-0.00842266	0.97151	-0.266285	0.372661	0.267449	0.566241	conserved
ENSMUSG00000034120	1424.32	-0.0359562	0.769554	-0.286893	0.23619	0.309975	0.576015	conserved
ENSMUSG00000035297	680.608	0.124116	0.247001	-0.00954601	0.989644	0.102634	0.847072	conserved
ENSMUSG00000001151	446.942	0.052057	0.742067	-0.169382	0.805292	0.191492	0.713279	conserved
ENSMUSG00000001150	648.038	0.144602	0.285257	0.301302	0.363648	-0.148771	0.746803	conserved
ENSMUSG00000038188	538.722	0.108753	0.375408	0.113835	0.820229	-0.00268366	0.994349	conserved
ENSMUSG00000059486	447.25	-0.0423427	0.793479	-0.262956	0.713613	0.204925	0.726135	conserved
ENSMUSG00000055485	491.293	0.223874	0.402763	0.20178	0.665127	-0.00603463	0.993911	conserved
ENSMUSG00000040482	221.367	-0.225225	0.15346	0.107083	0.905862	-0.299481	0.589054	conserved
ENSMUSG00000047284	1681.27	0.202948	0.069542	0.0132374	0.983914	0.188942	0.640265	conserved
ENSMUSG00000002346	3109.12	0.0612191	0.839357	0.021111	0.952705	0.047298	0.95553	conserved
ENSMUSG00000014601	1282.97	0.0568146	0.747561	0.129021	0.500815	-0.0671626	0.908533	conserved
ENSMUSG00000020926	116.135	-0.0630725	0.81893	0.112734	0.919675	-0.155496	0.872627	conserved
ENSMUSG00000014606	3088.24	0.0426629	0.795376	0.0206761	0.985192	-0.0342721	0.978381	conserved
ENSMUSG00000039501	1693.23	-0.0783156	0.602677	0.0737602	0.856384	-0.135794	0.849258	conserved
ENSMUSG00000039509	267.166	0.101537	0.41432	0.119886	0.901631	-0.00636699	0.992888	conserved
ENSMUSG00000021326	208.916	0.161135	0.227762	-0.283654	0.649607	0.483155	0.201316	conserved
ENSMUSG00000021327	1418.23	-0.0663281	0.715253	-0.315716	0.41944	0.267389	0.726135	conserved
ENSMUSG00000022781	1414.25	-0.107786	0.142777	-0.18869	0.330433	0.0818264	0.769561	conserved
ENSMUSG00000022787	99.0837	-0.0478946	0.829046	-0.333479	0.691293	0.286387	0.654301	conserved
ENSMUSG00000070953	300.254	0.133223	0.293886	-0.154437	0.829791	0.270098	0.646195	conserved
ENSMUSG00000022438	266.12	-0.0580625	0.724506	-0.297386	0.506815	0.280667	0.66353	conserved
ENSMUSG00000022433	560.686	-0.141715	0.21069	0.0590391	0.946518	-0.216696	0.646195	conserved
ENSMUSG00000022437	4141.79	-0.24227	0.0891583	-0.184961	0.224436	-0.062575	0.911692	conserved
ENSMUSG00000036850	341.259	0.151897	0.379991	-0.242429	0.616732	0.390499	0.411451	conserved
ENSMUSG00000025784	232.362	-0.0637305	0.875595	0.0943383	0.943523	-0.118353	0.94399	conserved
ENSMUSG00000025786	1192.21	-0.164838	0.050958	-0.169552	0.637447	0.00179473	0.994408	conserved
ENSMUSG00000049858	1253.5	-0.0175795	0.925447	-0.444472	0.486497	0.36227	0.498957	conserved
ENSMUSG00000035505	261.234	-0.180065	0.155679	-0.0674552	0.905585	-0.114503	0.807805	conserved
ENSMUSG00000020496	1685.98	-0.138902	0.373373	0.192599	0.821733	-0.344022	0.570885	conserved
ENSMUSG00000020149	3030.81	0.0265505	0.803941	0.00768773	0.988919	0.0520555	0.912929	conserved
ENSMUSG00000018565	536.367	0.0524164	0.750945	-0.0316955	0.969408	0.0588207	0.94399	conserved
ENSMUSG00000039087	2730.59	-0.0123354	0.961031	-0.120974	0.691293	0.103852	0.872241	conserved
ENSMUSG00000058446	1776.1	0.0265131	0.877323	0.257175	0.0661611	-0.225232	0.39386	conserved
ENSMUSG00000058444	479.978	0.0669506	0.643459	-0.421087	0.678596	0.343722	0.619171	conserved
ENSMUSG00000024493	711.485	0.0375219	0.780429	-0.235218	0.334977	0.288127	0.218302	conserved
ENSMUSG00000004568	963.067	-0.162489	0.114673	-0.00576052	0.994036	-0.157298	0.680861	conserved
ENSMUSG00000004565	820.596	0.0802895	0.472532	-0.453373	0.520956	0.526042	0.220407	conserved
ENSMUSG00000004561	184.426	-0.283029	0.115892	-0.214129	0.856384	0.0145459	0.986065	conserved
ENSMUSG00000029815	323.065	-0.196727	0.389837	-0.0972975	0.864881	-0.106002	0.929948	conserved
ENSMUSG00000003033	1251.54	-0.110153	0.440025	-0.126573	0.706749	0.0326996	0.961095	conserved
ENSMUSG00000074754	191.088	-0.107963	0.567407	-0.332081	0.562519	0.208337	0.730177	conserved
ENSMUSG00000017009	1254.11	-0.0826912	0.893968	0.253009	0.35453	-0.255201	0.848913	conserved
ENSMUSG00000046603	835.223	-0.0533267	0.699346	-0.101919	0.828568	0.0504032	0.940314	conserved
ENSMUSG00000002635	144.686	-0.246923	0.24553	0.224746	0.829791	-0.439293	0.512217	conserved
ENSMUSG00000050777	509.997	-0.236318	0.189933	-0.259052	0.295143	0.0189091	0.979496	conserved
ENSMUSG00000040385	1703.59	0.0476431	0.856071	0.00142571	0.996382	0.0460297	0.956562	conserved
ENSMUSG00000040033	379.449	0.0391983	0.807414	-0.0982064	0.943523	0.103247	0.917854	conserved
ENSMUSG00000015095	1627.18	-0.0850161	0.350776	0.286125	0.250848	-0.369364	0.135154	conserved
ENSMUSG00000056342	1126.89	-0.154493	0.48021	0.550554	0.157446	-0.649397	0.429694	conserved
ENSMUSG00000016018	557.878	0.0840591	0.417715	0.0855027	0.873198	0.0232292	0.967263	conserved
ENSMUSG00000066571	789.849	-0.151878	0.397817	-0.280113	0.42545	0.126065	0.847356	conserved
ENSMUSG00000054648	382.899	-0.132657	0.190052	-0.644722	0.367003	0.432974	0.402731	conserved
ENSMUSG00000030057	3688.43	0.0416317	0.581739	-0.103308	0.609653	0.143413	0.593953	conserved
ENSMUSG00000070462	385.038	0.178495	0.200218	0.310857	0.450879	-0.125194	0.8523	conserved
ENSMUSG00000033253	844.411	0.00897998	0.963645	-0.0587448	0.914338	0.0694515	0.915389	conserved
ENSMUSG00000033257	367.138	-0.0654903	0.714213	0.0270603	0.984988	-0.0665696	0.944914	conserved
ENSMUSG00000021959	483.189	0.0137157	0.942194	0.133838	0.877498	-0.110278	0.886792	conserved
ENSMUSG00000021952	425.745	-0.171646	0.275173	-0.619705	0.323502	0.428954	0.434906	conserved
ENSMUSG00000021957	99291.2	-0.145588	0.425648	-0.0907262	0.142319	-0.044792	0.961857	conserved
ENSMUSG00000091586	238.235	-0.0513225	0.779609	-0.231871	0.759333	0.210888	0.725668	conserved
ENSMUSG00000055991	318.49	0.10654	0.324142	0.0464576	0.939979	0.102519	0.813213	conserved
ENSMUSG00000030780	158.272	-0.238875	0.153323	0.00796469	0.995218	-0.252736	0.713587	conserved
ENSMUSG00000033781	396.448	0.0436921	0.793348	-0.659854	0.260493	0.651365	0.103984	conserved
ENSMUSG00000021179	211.303	-0.326236	0.0622951	-0.144562	0.79189	-0.193531	0.736591	conserved
ENSMUSG00000021171	1262.94	0.083929	0.494369	0.310914	0.660499	-0.235575	0.674681	conserved
ENSMUSG00000024042	807.963	0.109784	0.882104	-0.228799	0.170798	0.320879	0.883032	conserved
ENSMUSG00000024045	1414.19	0.0945636	0.359149	-0.159905	0.593062	0.259352	0.307411	conserved
ENSMUSG00000044442	391.797	-0.0915325	0.512102	0.00509985	0.99422	-0.0966866	0.896011	conserved
ENSMUSG00000044447	884.619	-0.0185911	0.894847	0.0565597	0.924289	-0.0755607	0.891478	conserved
ENSMUSG00000044197	716.271	0.0300865	0.895686	0.551577	0.0690904	-0.482441	0.326913	conserved
ENSMUSG00000027562	302.527	0.0916457	0.711501	-0.607475	0.275203	0.659117	0.193077	conserved
ENSMUSG00000058761	217.983	0.0146097	0.947995	-0.28456	0.733458	0.294121	0.624918	conserved
ENSMUSG00000008845	176.951	-0.380369	0.110411	0.551495	0.360614	-0.951977	0.0698336	conserved
ENSMUSG00000027531	424.573	-0.0248421	0.878301	0.103322	0.805292	-0.126335	0.745275	conserved
ENSMUSG00000025184	185.45	-0.0185373	0.935094	0.255296	0.76712	-0.260986	0.680826	conserved
ENSMUSG00000026377	319.921	-0.0221278	0.909054	-0.134085	0.750289	0.0887803	0.896011	conserved
ENSMUSG00000055239	2365.33	-0.0129658	0.935013	0.250263	0.439445	-0.269706	0.408062	conserved
ENSMUSG00000001467	1216.77	-0.218541	0.460211	0.0573118	0.805292	-0.272217	0.681058	conserved
ENSMUSG00000022443	4089.16	0.109715	0.495052	0.242984	0.331096	-0.139456	0.833482	conserved
ENSMUSG00000001794	4946.97	-0.0285304	0.876419	0.389462	0.449467	-0.547333	0.383363	conserved
ENSMUSG00000002847	97.8229	0.175702	0.408961	-0.301274	0.764746	0.442488	0.499679	conserved
ENSMUSG00000079037	1776	0.143631	0.371653	-0.0374287	0.893401	0.185241	0.597476	conserved
ENSMUSG00000054843	464.456	-0.0843414	0.503581	-0.0881005	0.898112	0.0237162	0.974698	conserved
ENSMUSG00000041225	685.283	0.0851847	0.424465	0.121343	0.821733	-0.0429998	0.94399	conserved
ENSMUSG00000022119	494.164	-0.0303941	0.878162	0.0558746	0.959481	-0.0961439	0.924342	conserved
ENSMUSG00000020705	846.897	0.0989185	0.345629	-0.151234	0.660499	0.254831	0.379753	conserved
ENSMUSG00000039234	293.622	-0.253853	0.0938353	-0.664779	0.120283	0.289693	0.649032	conserved
ENSMUSG00000039230	516.588	-0.0262794	0.875866	0.138137	0.85143	-0.137997	0.829971	conserved
ENSMUSG00000060002	30389.3	0.0337666	0.82021	0.0237549	0.827039	0.0113896	0.977498	conserved
ENSMUSG00000035936	958.949	0.0850543	0.319382	0.231129	0.173539	-0.142818	0.503429	conserved
ENSMUSG00000018750	1522.97	0.0722172	0.550761	-0.333251	0.457898	0.393494	0.224574	conserved
ENSMUSG00000020170	705.841	-0.023948	0.876794	0.0524174	0.935886	-0.0699715	0.908977	conserved
ENSMUSG00000039901	323.917	-0.182541	0.222626	-0.0727661	0.911913	-0.106388	0.866998	conserved
ENSMUSG00000019806	471.369	-0.0668102	0.739968	-0.0704491	0.952705	0.0495515	0.961205	conserved
ENSMUSG00000019802	1453.14	-0.0167404	0.917803	-0.0741223	0.870101	0.0570515	0.94168	conserved
ENSMUSG00000020231	1686.98	-0.180809	0.0570824	-0.189292	0.544207	0.00842235	0.985811	conserved
ENSMUSG00000033423	631.196	0.0695892	0.655618	0.016171	0.985076	0.0656872	0.933123	conserved
ENSMUSG00000037503	2458.99	0.0223977	0.812316	-0.0810446	0.860648	0.103481	0.764917	conserved
ENSMUSG00000026176	2439.52	-0.101921	0.415031	-0.0811339	0.672796	-0.0194409	0.961205	conserved
ENSMUSG00000071604	204.818	0.193941	0.110798	0.11137	0.924289	0.073502	0.941566	conserved
ENSMUSG00000075703	575.625	0.192888	0.0795686	0.400742	0.618506	-0.134185	0.868296	conserved
ENSMUSG00000046330	1299.59	-0.437597	0.103004	0.0329294	0.910786	-0.47434	0.351337	conserved
ENSMUSG00000035212	459.098	0.071263	0.538824	-0.0494835	0.962006	0.133273	0.825641	conserved
ENSMUSG00000026821	183.154	-0.336317	0.260927	-0.107888	0.88887	-0.281486	0.78029	conserved
ENSMUSG00000029287	1421.31	-0.124209	0.59491	-0.0304442	0.965402	-0.0475644	0.960513	conserved
ENSMUSG00000028468	885.99	0.0780892	0.524089	0.0437339	0.962071	0.0737305	0.92252	conserved
ENSMUSG00000028466	245.829	0.161946	0.342808	0.24078	0.663546	-0.0605907	0.943254	conserved
ENSMUSG00000028467	224.269	-0.195167	0.184647	-0.131034	0.873198	-0.053769	0.946313	conserved
ENSMUSG00000028465	3475.48	0.197078	0.218897	0.21569	0.333073	-0.00915342	0.98604	conserved
ENSMUSG00000048410	255.159	-0.067728	0.715704	-0.401126	0.6455	0.268613	0.73512	conserved
ENSMUSG00000043445	1366.19	-0.0678623	0.757836	0.733898	0.225294	-0.765818	0.135633	conserved
ENSMUSG00000056608	961.798	0.196675	0.308262	0.259072	0.79292	-0.0584554	0.979517	conserved
ENSMUSG00000056602	2840.2	-0.169889	0.258636	0.0593265	0.903491	-0.21009	0.683861	conserved
ENSMUSG00000004270	1005.36	0.0802992	0.623741	0.174861	0.41122	-0.0907347	0.867249	conserved
ENSMUSG00000046808	879.11	-0.142225	0.335027	-0.397363	0.181385	0.263117	0.507169	conserved
ENSMUSG00000046805	142.686	-0.406015	0.193812	0.433984	0.328792	-0.881125	0.123482	conserved
ENSMUSG00000089774	424.272	0.0679046	0.797435	-0.207708	0.865259	0.29376	0.757083	conserved
ENSMUSG00000007613	507.975	-0.200687	0.151463	-0.267144	0.589432	0.0744288	0.940314	conserved
ENSMUSG00000007610	268.208	-0.026662	0.911377	-0.0905807	0.935033	0.0660416	0.946313	conserved
ENSMUSG00000009549	670.828	0.0926634	0.428134	0.12606	0.78546	-0.0100001	0.98604	conserved
ENSMUSG00000037740	547.452	-0.090653	0.574497	-0.213357	0.511512	0.122397	0.829971	conserved
ENSMUSG00000015488	653.291	-0.178082	0.167184	0.0587981	0.935886	-0.204769	0.781262	conserved
ENSMUSG00000019689	882.314	-0.131123	0.574748	-0.0788753	0.724295	-0.0614089	0.94399	conserved
ENSMUSG00000050244	339.712	0.135024	0.329985	0.00956283	0.995218	0.00702851	0.993363	conserved
ENSMUSG00000062234	1579.2	-0.018572	0.889615	-0.328853	0.509858	0.322943	0.390154	conserved
ENSMUSG00000062232	887.587	0.113296	0.453265	-0.154047	0.833663	0.266926	0.590838	conserved
ENSMUSG00000022708	4972.65	0.0685963	0.835262	0.275901	0.331996	-0.188371	0.848913	conserved
ENSMUSG00000022701	151.51	0.0963747	0.660636	-0.0673302	0.962071	0.184376	0.846278	conserved
ENSMUSG00000022704	220.705	0.0765062	0.641528	-0.502389	0.566446	0.605435	0.230796	conserved
ENSMUSG00000029131	1057.67	-0.080602	0.585464	0.560957	0.456596	-0.582986	0.241876	conserved
ENSMUSG00000062901	2644.71	-0.0245069	0.90463	-0.255589	0.134362	0.245083	0.589054	conserved
ENSMUSG00000038970	2270.61	-0.00463856	0.976902	-0.0526415	0.870959	0.0771829	0.944721	conserved
ENSMUSG00000025169	205.431	0.201002	0.280975	0.0127293	0.985076	0.187037	0.738773	conserved
ENSMUSG00000032058	1987.43	-0.143245	0.281716	0.0749214	0.799011	-0.195224	0.726831	conserved
ENSMUSG00000032050	2578.65	-0.105374	0.412968	0.0391491	0.859014	-0.13848	0.712228	conserved
ENSMUSG00000032051	1159.86	0.0427079	0.87406	0.202207	0.757697	-0.144575	0.87604	conserved
ENSMUSG00000039000	1300.49	0.137921	0.0941459	0.240768	0.79189	-0.0650509	0.94168	conserved
ENSMUSG00000053289	214.893	0.0398875	0.862793	-0.0092587	0.995218	0.0942315	0.931928	conserved
ENSMUSG00000021428	219.604	0.192695	0.148557	-0.246617	0.837973	0.449309	0.439674	conserved
ENSMUSG00000021427	1434.01	-0.044633	0.78283	0.16549	0.609565	-0.191987	0.665026	conserved
ENSMUSG00000048897	491.085	0.000999973	0.997731	-0.0701094	0.962071	0.0305265	0.980522	conserved
ENSMUSG00000032946	296.73	0.0104894	0.964982	-0.282099	0.61859	0.299068	0.570885	conserved
ENSMUSG00000004071	2219.92	-0.0310281	0.864617	-0.16518	0.506021	0.143358	0.74219	conserved
ENSMUSG00000071415	2506.05	0.0465703	0.823181	-0.0846748	0.946518	0.0760829	0.944721	conserved
ENSMUSG00000034042	1309.12	0.0449068	0.806487	-0.000297129	0.999595	0.052325	0.940314	conserved
ENSMUSG00000035021	327.596	-0.084324	0.6265	0.438053	0.597216	-0.479697	0.38701	conserved
ENSMUSG00000035024	444.306	-0.00905356	0.966964	0.230427	0.736132	-0.210326	0.731438	conserved
ENSMUSG00000044934	329.676	0.0746678	0.665843	0.270262	0.663399	-0.194175	0.739021	conserved
ENSMUSG00000004815	249.818	0.0978278	0.522344	0.0389775	0.962071	0.0546756	0.944914	conserved
ENSMUSG00000058258	435.283	-0.291314	0.149338	-0.368883	0.579107	0.105443	0.929948	conserved
ENSMUSG00000032553	532.886	-0.137457	0.241195	0.177945	0.61301	-0.316408	0.247426	conserved
ENSMUSG00000032555	380.814	0.171812	0.115935	-0.0920707	0.869387	0.244575	0.555858	conserved
ENSMUSG00000001366	1325.54	0.106508	0.318127	-0.14207	0.565703	0.251713	0.263888	conserved
ENSMUSG00000024359	27184.3	0.083743	0.59491	0.0709208	0.331428	0.00977552	0.987737	conserved
ENSMUSG00000001946	816.58	-0.186483	0.103631	-0.864853	0.052664	0.693065	0.0667527	conserved
ENSMUSG00000001942	373.153	-0.117574	0.373834	-0.083153	0.899844	-0.0474185	0.94399	conserved
ENSMUSG00000067336	1858.8	-0.0782512	0.693777	-0.108623	0.691041	0.0436889	0.961205	conserved
ENSMUSG00000053510	1939.23	0.096537	0.24534	-0.14474	0.833239	0.258995	0.467395	conserved
ENSMUSG00000031583	443.933	0.26812	0.0723053	0.178768	0.698225	0.0953408	0.897187	conserved
ENSMUSG00000036620	1700.39	-0.279409	0.100495	-0.0791474	0.858231	-0.247309	0.807805	conserved
ENSMUSG00000030189	2288.77	0.169946	0.229954	-0.102959	0.691293	0.249766	0.577309	conserved
ENSMUSG00000019189	594.416	-0.0118774	0.937529	-0.0995585	0.838244	0.100012	0.848913	conserved
ENSMUSG00000030704	1321.97	0.100757	0.465507	0.176248	0.411903	-0.0568476	0.940314	conserved
ENSMUSG00000037286	594.005	-0.0773913	0.537477	-0.0830333	0.918991	0.0153575	0.983007	conserved
ENSMUSG00000019726	697.552	0.157213	0.450791	0.0693464	0.903064	0.131396	0.881254	conserved
ENSMUSG00000021248	1862.99	0.00334528	0.980318	0.0466951	0.885164	-0.0373794	0.932139	conserved
ENSMUSG00000021244	859.24	0.212018	0.125653	0.237779	0.736132	-0.049442	0.95197	conserved
ENSMUSG00000029071	1006.33	-0.0288441	0.884102	0.0167827	0.988516	-0.0353699	0.974857	conserved
ENSMUSG00000029076	1771.25	0.00111593	0.993424	0.149094	0.863856	-0.0882112	0.902398	conserved
ENSMUSG00000022571	441.12	0.0686595	0.716905	0.0859128	0.859968	-0.0224435	0.975924	conserved
ENSMUSG00000035623	428.285	0.0991408	0.560956	0.218123	0.610035	-0.131189	0.846278	conserved
ENSMUSG00000042167	487.44	0.181656	0.116414	0.0422432	0.958689	0.134525	0.880016	conserved
ENSMUSG00000020593	13030.9	0.0271485	0.865202	-0.060533	0.763413	0.0967536	0.848913	conserved
ENSMUSG00000020590	1052.87	0.0897375	0.550079	0.485882	0.557004	-0.366245	0.578623	conserved
ENSMUSG00000028034	879.375	0.173231	0.103727	0.0577428	0.935033	0.115634	0.846278	conserved
ENSMUSG00000028030	493.85	0.0162112	0.91933	0.210452	0.548348	-0.173293	0.629992	conserved
ENSMUSG00000028032	598.837	-0.0773961	0.451745	-0.165248	0.61859	0.0858475	0.827556	conserved
ENSMUSG00000013698	653.361	0.0228927	0.897613	0.0953722	0.917608	-0.0667532	0.942059	conserved
ENSMUSG00000018449	103.494	0.0862008	0.694426	0.462996	0.599119	-0.345461	0.631027	conserved
ENSMUSG00000018442	523.336	-0.00657846	0.966964	-0.192655	0.721542	0.219526	0.610133	conserved
ENSMUSG00000018446	1763.54	-0.0228404	0.875773	-0.149993	0.367003	0.125222	0.730523	conserved
ENSMUSG00000024620	1608.36	-0.0634553	0.734188	-0.165082	0.858187	0.11975	0.89625	conserved
ENSMUSG00000024621	326.072	-0.338452	0.126474	-0.0636126	0.93085	-0.269747	0.721678	conserved
ENSMUSG00000024622	480.741	0.18176	0.13177	-0.102033	0.869387	0.287718	0.420038	conserved
ENSMUSG00000063888	930.686	-0.0409294	0.798669	-0.169778	0.589432	0.122995	0.7686	conserved
ENSMUSG00000026082	215.774	0.13651	0.378	0.00510707	0.996382	0.0752466	0.93312	conserved
ENSMUSG00000026087	1693.83	0.0839578	0.658267	0.1462	0.351282	-0.0649355	0.920027	conserved
ENSMUSG00000046185	223.826	-0.0327018	0.851037	-0.348403	0.57062	0.332591	0.443898	conserved
ENSMUSG00000074656	1209.74	0.17852	0.295317	-0.17588	0.820229	0.370421	0.490917	conserved
ENSMUSG00000009112	3262.65	0.0226215	0.841975	-0.420667	0.206319	0.44381	0.0920778	conserved
ENSMUSG00000045980	487.549	-0.0378039	0.849937	0.180778	0.774724	-0.202637	0.730177	conserved
ENSMUSG00000045983	11625	0.133861	0.062658	-0.121897	0.575343	0.263201	0.307512	conserved
ENSMUSG00000028953	848.687	0.14909	0.0865122	-0.0428029	0.956652	0.209181	0.579772	conserved
ENSMUSG00000046722	516.714	-0.140725	0.353217	-0.448028	0.275203	0.314042	0.503958	conserved
ENSMUSG00000042408	312.17	-0.197749	0.408038	0.292904	0.704919	-0.445679	0.607867	conserved
ENSMUSG00000041846	797.381	0.142125	0.317967	0.0103652	0.988408	0.119111	0.846278	conserved
ENSMUSG00000049439	232.233	-0.235745	0.144713	-0.0772625	0.952705	-0.125065	0.896011	conserved
ENSMUSG00000056267	108.4	0.0360227	0.897126	-0.561767	0.516759	0.709662	0.212264	conserved
ENSMUSG00000056260	187.994	-0.0797126	0.673119	-0.0423472	0.966783	-0.070655	0.946313	conserved
ENSMUSG00000036225	267.703	-0.157459	0.312141	-0.695541	0.267571	0.542	0.285783	conserved
ENSMUSG00000057133	863.417	0.0372096	0.817386	0.0308275	0.972921	-0.0310155	0.972197	conserved
ENSMUSG00000036188	449.451	0.16793	0.168939	0.103164	0.867864	0.0975479	0.869348	conserved
ENSMUSG00000033355	61.5104	0.129562	0.747721	-0.132376	0.916181	0.189598	0.890673	conserved
ENSMUSG00000039982	506.443	-0.23259	0.180807	-0.273506	0.176276	0.0462207	0.960513	conserved
ENSMUSG00000039987	363.4	-0.158335	0.23636	-0.602031	0.345206	0.407761	0.433652	conserved
ENSMUSG00000039988	1282.41	0.0704545	0.367961	0.285871	0.353288	-0.183994	0.623729	conserved
ENSMUSG00000036452	1288.59	-0.0183714	0.909054	0.183084	0.675907	-0.211607	0.616375	conserved
ENSMUSG00000037326	344.95	-0.161855	0.26156	-0.486146	0.133354	0.306504	0.41522	conserved
ENSMUSG00000031862	685.453	-0.125517	0.288723	0.400223	0.627637	-0.461481	0.352015	conserved
ENSMUSG00000031864	727.008	-0.0343577	0.782191	-0.307207	0.691464	0.24956	0.646195	conserved
ENSMUSG00000063052	219.982	0.0582475	0.747168	0.111477	0.86303	-0.0637002	0.93288	conserved
ENSMUSG00000039478	390.497	0.102589	0.565366	-0.106131	0.905862	0.218239	0.762762	conserved
ENSMUSG00000039473	843.964	0.157575	0.0942531	-0.083614	0.899645	0.225478	0.589054	conserved
ENSMUSG00000039477	993.155	0.0698342	0.754462	-0.268256	0.663705	0.331547	0.582631	conserved
ENSMUSG00000024122	1555.8	0.0751728	0.614387	-0.147204	0.682151	0.23263	0.539977	conserved
ENSMUSG00000042396	793.245	-0.0100325	0.948735	0.0117975	0.984988	-0.0549708	0.944721	conserved
ENSMUSG00000028207	667.097	-0.04696	0.744359	0.510034	0.327628	-0.507789	0.14949	conserved
ENSMUSG00000078486	1043.05	0.247327	0.299302	-0.262536	0.715225	0.56021	0.412593	conserved
ENSMUSG00000024789	662.054	-0.0136715	0.941371	-0.544498	0.349046	0.523756	0.205909	conserved
ENSMUSG00000027475	586.396	-0.023217	0.881488	-0.0945254	0.905585	0.118397	0.848913	conserved
ENSMUSG00000024870	3104.17	-0.0277049	0.863191	0.133904	0.316516	-0.170584	0.727391	conserved
ENSMUSG00000026782	219.08	-0.303001	0.0566318	-0.77345	0.230311	0.409806	0.50721	conserved
ENSMUSG00000030870	450.162	-0.135296	0.319725	-0.14491	0.831927	0.0279943	0.974857	conserved
ENSMUSG00000030871	309.742	0.205646	0.197756	-0.264193	0.652679	0.464223	0.25049	conserved
ENSMUSG00000030872	943.503	0.195808	0.0570404	-0.0153969	0.991134	0.0796465	0.938066	conserved
ENSMUSG00000026437	171.829	-0.373294	0.068397	-0.0990689	0.918991	-0.283855	0.702813	conserved
ENSMUSG00000026436	1072.26	-0.0958325	0.539237	-0.286997	0.150861	0.191311	0.634185	conserved
ENSMUSG00000026434	829.914	-0.179516	0.167207	-0.411778	0.0511584	0.182729	0.798565	conserved
ENSMUSG00000026433	128.696	-0.0248558	0.914002	0.222228	0.807486	-0.253295	0.703406	conserved
ENSMUSG00000026439	427.71	0.160898	0.1649	0.0551899	0.911958	0.102984	0.842205	conserved
ENSMUSG00000014355	1841.39	0.00631735	0.96691	0.0620566	0.87582	-0.0780052	0.902398	conserved
ENSMUSG00000017831	977.565	0.0418434	0.740894	0.254486	0.691293	-0.134728	0.829971	conserved
ENSMUSG00000009090	1858.36	0.142101	0.149038	0.110103	0.599522	0.0259373	0.973762	conserved
ENSMUSG00000041491	97.5103	0.0216811	0.940113	-0.281307	0.805292	0.276875	0.738182	conserved
ENSMUSG00000051518	206.774	-0.144826	0.326448	0.0324802	0.962071	-0.200125	0.67334	conserved
ENSMUSG00000040721	304.909	0.20502	0.284979	-0.103372	0.931902	0.329494	0.64462	conserved
ENSMUSG00000040720	772.742	0.217904	0.0539596	0.185448	0.606715	0.0483406	0.933559	conserved
ENSMUSG00000061981	2355.67	0.118408	0.258876	0.0481553	0.870403	0.060837	0.910949	conserved
ENSMUSG00000052155	439.821	-0.0107133	0.954938	-0.125986	0.882326	0.105351	0.924455	conserved
ENSMUSG00000062981	2053.76	-0.0696393	0.69813	-0.00619133	0.985076	-0.0448386	0.949005	conserved
ENSMUSG00000016128	457.367	-0.113302	0.604013	-0.109084	0.899548	-0.0246413	0.980082	conserved
ENSMUSG00000019960	496.49	0.362166	0.229805	-0.16872	0.652679	0.56485	0.434906	conserved
ENSMUSG00000019966	1277.66	-0.0684661	0.710247	0.604614	0.244293	-0.701502	0.085063	conserved
ENSMUSG00000020376	783.734	0.00849965	0.955114	0.148897	0.74129	-0.138349	0.732156	conserved
ENSMUSG00000064138	237.833	-0.194838	0.0946684	-0.157566	0.885164	0.0556124	0.949612	conserved
ENSMUSG00000054263	1353.74	-0.176983	0.155837	-0.0841073	0.867864	-0.101846	0.85108	conserved
ENSMUSG00000030096	3428.58	-0.000364548	0.999298	-0.153717	0.775527	0.156353	0.848913	conserved
ENSMUSG00000030094	331.701	0.0910539	0.533753	0.601062	0.0927666	-0.502804	0.10406	conserved
ENSMUSG00000038664	1561.33	-0.0962073	0.570509	-0.420881	0.478341	0.331901	0.897103	conserved
ENSMUSG00000030327	504.328	0.131322	0.31299	-0.406532	0.428044	0.532389	0.129588	conserved
ENSMUSG00000049643	186.424	-0.09065	0.602371	0.201533	0.842003	-0.283521	0.665026	conserved
ENSMUSG00000022265	5660.23	-0.0389279	0.847569	-0.147853	0.117595	0.10488	0.906266	conserved
ENSMUSG00000034951	683.527	0.105216	0.299558	0.10444	0.794146	-0.00625133	0.987468	conserved
ENSMUSG00000044066	906.034	-0.0639366	0.59315	-0.204778	0.409348	0.140164	0.809461	conserved
ENSMUSG00000027628	317.803	0.120159	0.409722	0.328541	0.292091	-0.205141	0.629992	conserved
ENSMUSG00000027624	1940.77	0.213123	0.231921	0.183062	0.589312	0.0280335	0.973762	conserved
ENSMUSG00000040521	601.29	-0.203681	0.216731	-0.193906	0.498968	-0.0312501	0.967263	conserved
ENSMUSG00000026574	474.78	0.129985	0.706412	-0.148119	0.808465	0.243807	0.842449	conserved
ENSMUSG00000030726	173.767	-0.133231	0.39448	-0.463899	0.489317	0.342298	0.536908	conserved
ENSMUSG00000067825	207.826	-0.0775273	0.608315	0.259623	0.663705	-0.316123	0.448101	conserved
ENSMUSG00000001089	1751.24	0.0228806	0.912693	-0.0333996	0.916181	0.0600361	0.929948	conserved
ENSMUSG00000037172	357.992	-0.267963	0.051012	-0.272032	0.6455	0.0144065	0.985496	conserved
ENSMUSG00000041354	713.959	-0.22936	0.0732671	-0.212927	0.496579	-0.0159171	0.981358	conserved
ENSMUSG00000028743	701.642	-0.229185	0.119863	-0.207209	0.650276	-0.0072487	0.991393	conserved
ENSMUSG00000028744	113.36	0.0652305	0.79664	0.0312696	0.984009	-0.0224889	0.983007	conserved
ENSMUSG00000037993	701.896	0.152493	0.0832773	0.00117582	0.999056	0.167613	0.76708	conserved
ENSMUSG00000035840	433.091	0.180079	0.162589	-0.0681535	0.905862	0.213352	0.846198	conserved
ENSMUSG00000035845	208.227	-0.0174375	0.938141	-0.385991	0.652679	0.381149	0.588414	conserved
ENSMUSG00000025047	462.621	0.0905114	0.51527	0.0146261	0.985076	0.0935038	0.890199	conserved
ENSMUSG00000032311	1997.81	0.131855	0.330118	0.0690995	0.773914	0.0898575	0.924342	conserved
ENSMUSG00000021745	1832.17	0.0190834	0.916426	-0.127844	0.637983	0.144861	0.700431	conserved
ENSMUSG00000032867	826.631	-0.0255186	0.891597	0.000573171	0.999595	-0.00204816	0.996053	conserved
ENSMUSG00000022808	458.695	0.145932	0.255067	0.207083	0.78093	-0.0666053	0.94248	conserved
ENSMUSG00000033191	1556.67	-0.24482	0.0862542	0.0768546	0.848321	-0.317505	0.32145	conserved
ENSMUSG00000022807	1369.23	-0.0092662	0.958968	0.0487444	0.899026	-0.0696389	0.92057	conserved
ENSMUSG00000027357	3991.79	-0.155417	0.21175	-0.00709569	0.974533	-0.151599	0.848913	conserved
ENSMUSG00000048371	2918.48	-0.156898	0.303591	-0.0366027	0.849172	-0.115293	0.828788	conserved
ENSMUSG00000033732	588.322	-0.0315256	0.80286	-0.0157665	0.984988	-0.015506	0.978381	conserved
ENSMUSG00000031776	726.091	-0.0145885	0.928105	0.289383	0.593062	-0.366166	0.353615	conserved
ENSMUSG00000023075	1058.99	0.0311148	0.858283	0.350287	0.176818	-0.309352	0.306366	conserved
ENSMUSG00000026005	1646.4	0.230418	0.0833589	-0.0191018	0.962071	0.261095	0.586221	conserved
ENSMUSG00000043683	1783.24	-0.0345445	0.841166	0.177899	0.468345	-0.215408	0.578292	conserved
ENSMUSG00000059883	229.167	-0.16097	0.284261	-0.0395248	0.962071	-0.122495	0.848913	conserved
ENSMUSG00000007564	2481.85	0.0482795	0.700845	0.109086	0.41944	-0.0589587	0.90881	conserved
ENSMUSG00000035105	326.916	-0.144107	0.709741	-0.188472	0.774541	0.0868032	0.949612	conserved
ENSMUSG00000032459	618.523	-0.00125076	0.996728	0.10626	0.70856	-0.110634	0.868483	conserved
ENSMUSG00000001240	321.468	-0.304125	0.0638141	0.088572	0.851519	-0.392564	0.25049	conserved
ENSMUSG00000024099	7883.49	-0.0397301	0.847742	-0.0507139	0.61859	0.0156634	0.9835	conserved
ENSMUSG00000024098	779.843	0.0390792	0.706051	-0.0856517	0.863234	0.105159	0.807838	conserved
ENSMUSG00000024091	912.409	0.0814133	0.556938	-0.378637	0.357082	0.444733	0.173401	conserved
ENSMUSG00000024096	982.011	-0.0362333	0.703602	0.0560533	0.874064	-0.0948229	0.731438	conserved
ENSMUSG00000024095	661.09	-0.00671729	0.968468	-0.0410975	0.946518	0.0563655	0.930251	conserved
ENSMUSG00000024544	179.973	0.0569677	0.73786	-0.440821	0.6455	0.609877	0.231538	conserved
ENSMUSG00000066149	248.56	0.118901	0.423668	0.0901039	0.912673	0.0813534	0.94399	conserved
ENSMUSG00000025027	934.536	0.0604296	0.649054	-0.261058	0.409606	0.319445	0.366816	conserved
ENSMUSG00000036104	1320.6	-0.00688442	0.954206	-0.0594332	0.848908	0.0563484	0.852044	conserved
ENSMUSG00000091264	253.933	0.193005	0.167351	0.187853	0.83299	0.00462156	0.994165	conserved
ENSMUSG00000038437	1885.8	0.0341545	0.811664	0.0218307	0.977019	0.0597979	0.946313	conserved
ENSMUSG00000001767	317.516	0.183958	0.159521	-0.0845942	0.87582	0.272339	0.422826	conserved
ENSMUSG00000030629	1994.82	0.125623	0.342121	-0.160832	0.23971	0.289472	0.366381	conserved
ENSMUSG00000020894	1281.08	-0.062948	0.655478	0.122525	0.640261	-0.179466	0.57038	conserved
ENSMUSG00000030199	508.149	-0.131115	0.470177	-0.0616949	0.943654	-0.062731	0.944914	conserved
ENSMUSG00000023272	156.953	-0.0626388	0.800552	-0.267936	0.805292	0.152665	0.883951	conserved
ENSMUSG00000025940	1773.91	0.0536637	0.774886	-0.0290564	0.881088	0.081619	0.915791	conserved
ENSMUSG00000025949	711.213	0.129986	0.500597	0.682448	0.224281	-0.501713	0.3496	conserved
ENSMUSG00000022637	518.647	-0.106222	0.685158	-0.144264	0.901075	-0.0148071	0.986702	conserved
ENSMUSG00000048307	975.025	0.0133209	0.929174	-0.096321	0.915062	0.137469	0.839227	conserved
ENSMUSG00000039182	293.346	0.128942	0.365303	0.378278	0.624428	-0.214798	0.764917	conserved
ENSMUSG00000029621	1045.81	-0.0308112	0.87894	0.050366	0.906599	-0.0683993	0.910949	conserved
ENSMUSG00000029624	659.76	-0.177556	0.0606084	-0.354061	0.0631716	0.17382	0.610133	conserved
ENSMUSG00000020700	624.072	0.0944997	0.400938	0.0105678	0.995218	0.0829623	0.933096	conserved
ENSMUSG00000049960	617.261	0.0429811	0.820866	0.0589079	0.943654	-0.0151779	0.985562	conserved
ENSMUSG00000032126	758.194	0.0636379	0.74047	0.00280379	0.996382	0.0530401	0.946313	conserved
ENSMUSG00000032123	314.534	0.0391208	0.805546	0.162814	0.870101	-0.0891764	0.924455	conserved
ENSMUSG00000068732	637.124	0.0703591	0.509435	-0.144641	0.805292	0.201468	0.643429	conserved
ENSMUSG00000059263	1853.81	0.0817997	0.346765	0.180604	0.665127	-0.115012	0.848913	conserved
ENSMUSG00000020280	544.822	0.0172089	0.936601	0.464766	0.401433	-0.353232	0.596016	conserved
ENSMUSG00000034893	393.588	0.15637	0.104678	-0.238266	0.79189	0.389571	0.408385	conserved
ENSMUSG00000021109	1175.69	-0.0381195	0.85557	0.174549	0.308033	-0.213579	0.746803	conserved
ENSMUSG00000034462	515.56	-0.0162212	0.936601	0.0666204	0.937663	-0.0855663	0.915941	conserved
ENSMUSG00000041143	422.43	-0.0486706	0.760056	0.422128	0.366706	-0.510891	0.236405	conserved
ENSMUSG00000024055	526.532	-0.0382692	0.816081	0.00064291	0.999056	-0.0340105	0.95553	conserved
ENSMUSG00000015305	1223.18	-0.0412231	0.857079	-0.322355	0.346016	0.286927	0.563983	conserved
ENSMUSG00000051339	575.553	-0.0903457	0.725366	-0.0853326	0.866674	0.0154948	0.985608	conserved
ENSMUSG00000057858	263.129	-0.195561	0.137358	-0.144832	0.885164	-0.0109261	0.987394	conserved
ENSMUSG00000054770	229.133	0.12068	0.459431	0.17054	0.842976	-0.00649182	0.993063	conserved
ENSMUSG00000018076	1598.61	-0.0946359	0.514114	-0.216102	0.837603	0.107631	0.912328	conserved
ENSMUSG00000061286	388.525	-0.116029	0.553743	-0.336423	0.292091	0.230869	0.646195	conserved
ENSMUSG00000067995	140.329	0.148385	0.349901	-0.210533	0.860648	0.424479	0.493288	conserved
ENSMUSG00000061130	2715.13	-0.0703963	0.484171	-0.0152391	0.989046	-0.0180256	0.981358	conserved
ENSMUSG00000054199	353.615	-0.0762712	0.654336	-0.366598	0.632538	0.299951	0.629992	conserved
ENSMUSG00000033545	513.216	-0.11167	0.400065	-0.130484	0.838244	0.0306584	0.978381	conserved
ENSMUSG00000030019	501.222	0.0552192	0.680273	0.162446	0.733458	-0.119797	0.868539	conserved
ENSMUSG00000030016	734.032	0.248016	0.0740654	0.44377	0.0890809	-0.193989	0.834205	conserved
ENSMUSG00000018923	103.073	-0.121123	0.642503	0.0495527	0.96411	-0.116086	0.91567	conserved
ENSMUSG00000043019	922.734	0.230276	0.0696937	0.165898	0.870429	0.100847	0.919594	conserved
ENSMUSG00000039536	1395.3	0.130293	0.200066	-0.0610007	0.897286	0.178143	0.629992	conserved
ENSMUSG00000021669	1006.42	0.0665037	0.521738	0.00741284	0.988322	0.0655388	0.86645	conserved
ENSMUSG00000021668	115.112	0.0425035	0.875595	0.307912	0.771038	-0.208082	0.828517	conserved
ENSMUSG00000022401	1079.43	-0.059077	0.782191	-0.240179	0.381189	0.201776	0.702813	conserved
ENSMUSG00000029458	1900.42	0.0411744	0.676872	0.155682	0.548348	-0.119607	0.64921	conserved
ENSMUSG00000028322	159.994	0.057002	0.794705	0.608277	0.502894	-0.414825	0.552778	conserved
ENSMUSG00000032086	457.725	0.295092	0.0542462	-0.428314	0.557745	0.73317	0.0898829	conserved
ENSMUSG00000020130	1129.58	-0.00991346	0.947023	-0.303828	0.391882	0.2525	0.624209	conserved
ENSMUSG00000020132	1916.82	0.0363708	0.755776	-0.0132094	0.962006	0.0542353	0.871301	conserved
ENSMUSG00000044350	67.1882	0.0235879	0.948863	-0.0874317	0.952705	0.037501	0.978968	conserved
ENSMUSG00000027509	516.764	0.118235	0.332004	0.294525	0.659301	-0.220484	0.689443	conserved
ENSMUSG00000033020	318.677	0.149792	0.359377	0.0482945	0.965402	0.107272	0.922892	conserved
ENSMUSG00000036352	1006.28	-0.00570506	0.977496	-0.089124	0.870959	0.0776067	0.912204	conserved
ENSMUSG00000029840	2225.49	0.0690242	0.542237	0.0724407	0.763413	-0.00295415	0.994165	conserved
ENSMUSG00000047921	978.824	-0.101378	0.502381	-0.10155	0.802599	-0.0179642	0.981358	conserved
ENSMUSG00000034342	1064.63	0.0757588	0.690039	0.0958431	0.864881	-0.00263886	0.994711	conserved
ENSMUSG00000034343	988.681	0.00972118	0.948585	-0.0291143	0.983731	0.044896	0.955859	conserved
ENSMUSG00000001552	1170.54	0.143238	0.253621	0.0440974	0.943211	0.124243	0.880016	conserved
ENSMUSG00000095098	241.799	-0.310403	0.121474	-0.504258	0.568308	0.220543	0.830236	conserved
ENSMUSG00000002602	620.207	-0.114964	0.640377	0.0511317	0.956395	-0.16879	0.854026	conserved
ENSMUSG00000010051	658.966	0.246269	0.215541	0.329887	0.129581	-0.0572222	0.946311	conserved
ENSMUSG00000010054	525.559	0.222454	0.085572	-0.13959	0.664652	0.360572	0.167668	conserved
ENSMUSG00000014778	303.486	-0.149347	0.479651	0.351388	0.733458	-0.409585	0.589054	conserved
ENSMUSG00000055116	258.667	0.500605	0.108922	0.00846765	0.994588	0.501878	0.590838	conserved
ENSMUSG00000039065	348.805	0.0178311	0.923144	0.512136	0.330433	-0.444143	0.353525	conserved
ENSMUSG00000025512	540.025	0.0299438	0.882745	-0.157729	0.860648	0.164776	0.835569	conserved
ENSMUSG00000038838	810.486	0.205468	0.116799	0.149847	0.506756	0.0535978	0.93288	conserved
ENSMUSG00000053094	659.63	0.00894999	0.951595	-0.167317	0.665289	0.168555	0.659713	conserved
ENSMUSG00000020034	406.388	-0.00151625	0.99538	-0.0604366	0.903087	0.0446997	0.951844	conserved
ENSMUSG00000022884	4103.61	0.111747	0.30867	0.131271	0.366594	-0.0163881	0.97667	conserved
ENSMUSG00000039879	1319.83	-0.0395327	0.720854	0.0758007	0.898873	-0.105457	0.840531	conserved
ENSMUSG00000030930	969.832	-0.231602	0.21065	-0.225117	0.442972	-0.00801182	0.993063	conserved
ENSMUSG00000019173	2674.12	0.0132835	0.940985	0.026841	0.931902	-0.0122639	0.980738	conserved
ENSMUSG00000036529	1748.84	0.110206	0.380603	0.24447	0.483281	-0.122837	0.80385	conserved
ENSMUSG00000038587	950.922	0.0840944	0.550999	-0.0462862	0.903087	0.138328	0.714752	conserved
ENSMUSG00000038056	1692.84	0.333104	0.114107	0.0903988	0.85143	0.241343	0.849258	conserved
ENSMUSG00000022300	342.169	0.208392	0.0627798	-0.377163	0.777647	0.416335	0.4558	conserved
ENSMUSG00000035181	644.364	-0.0382656	0.800416	-0.00238763	0.996382	-0.0586064	0.93288	conserved
ENSMUSG00000004994	153.161	0.0752623	0.757478	-0.0596323	0.962071	0.153355	0.881004	conserved
ENSMUSG00000004996	97.0017	0.225503	0.262328	0.300969	0.733458	-0.0774188	0.944721	conserved
ENSMUSG00000021143	826.974	-0.0937684	0.431867	-0.416939	0.484331	0.419821	0.300702	conserved
ENSMUSG00000021140	2814.73	-0.136181	0.255126	-0.0994234	0.686417	-0.0362724	0.944721	conserved
ENSMUSG00000021147	536.795	0.0806719	0.5889	0.166746	0.833663	-0.126711	0.856458	conserved
ENSMUSG00000007872	567.455	0.136219	0.495033	0.0532155	0.911913	0.0897418	0.942059	conserved
ENSMUSG00000061410	956.665	-0.175732	0.0716736	-0.314023	0.286599	0.148537	0.776328	conserved
ENSMUSG00000002107	3092.32	0.040849	0.844747	-0.160941	0.5429	0.203717	0.636704	conserved
ENSMUSG00000002108	1105.29	0.076998	0.637974	-0.0733082	0.911913	0.133032	0.846893	conserved
ENSMUSG00000025138	308.759	-0.154376	0.313223	-0.238636	0.675907	0.0778759	0.932963	conserved
ENSMUSG00000010936	819.423	0.157371	0.212865	0.461933	0.367003	-0.30327	0.565665	conserved
ENSMUSG00000019370	1894.68	0.165635	0.0820011	-0.445178	0.162897	0.572779	0.15707	conserved
ENSMUSG00000002812	2556.93	0.127439	0.0739363	0.102908	0.837603	0.0339132	0.946313	conserved
ENSMUSG00000041258	445.455	0.0630911	0.69484	0.229422	0.709404	-0.157981	0.787395	conserved
ENSMUSG00000022141	1623.94	0.177567	0.231023	0.0683978	0.943523	0.132785	0.885126	conserved
ENSMUSG00000022146	372.215	-0.237831	0.12329	-0.37999	0.347774	0.116135	0.871821	conserved
ENSMUSG00000038119	999.107	0.168153	0.385488	0.0409422	0.962071	0.146362	0.89015	conserved
ENSMUSG00000038116	619.527	0.117144	0.232351	0.0992033	0.886095	0.0179819	0.978381	conserved
ENSMUSG00000020783	430.938	-0.0303077	0.87519	0.634927	0.468345	-0.552046	0.323022	conserved
ENSMUSG00000020780	625.16	0.0574225	0.635103	0.0536547	0.930313	0.00248492	0.994211	conserved
ENSMUSG00000035969	966.741	0.225179	0.0501751	0.0451702	0.935033	0.177594	0.725668	conserved
ENSMUSG00000039244	265.239	0.0147104	0.945167	-0.155857	0.760021	0.15203	0.764917	conserved
ENSMUSG00000021559	518.472	-0.18467	0.301914	-0.290255	0.645303	0.112699	0.907904	conserved
ENSMUSG00000053110	1027.56	0.152243	0.241195	-0.130101	0.613842	0.296113	0.457093	conserved
ENSMUSG00000053119	1030.01	-0.0238932	0.847921	-0.211661	0.691293	0.189204	0.703155	conserved
ENSMUSG00000018189	264.063	0.0190527	0.913356	0.0443104	0.974188	-0.0242652	0.980082	conserved
ENSMUSG00000033478	848.641	0.0188247	0.888227	-0.0510702	0.887368	0.070862	0.848913	conserved
ENSMUSG00000026254	1309.04	-0.0761298	0.729892	0.0920044	0.833663	-0.162871	0.793082	conserved
ENSMUSG00000037570	472.152	0.091774	0.607099	-0.172467	0.732698	0.255838	0.600477	conserved
ENSMUSG00000037573	2624.8	0.0543586	0.794562	-0.0271205	0.959918	0.0589552	0.951654	conserved
ENSMUSG00000071652	220.668	0.0927008	0.576631	0.0987558	0.887767	-0.00922301	0.986606	conserved
ENSMUSG00000071650	2882.14	0.0671746	0.582726	0.0597704	0.903087	0.0190989	0.975798	conserved
ENSMUSG00000071657	2923.82	-0.0501685	0.725366	-0.452151	0.114732	0.412797	0.144506	conserved
ENSMUSG00000034175	249.522	-0.0340252	0.899934	-0.0834102	0.918991	0.0560795	0.958455	conserved
ENSMUSG00000073725	1250.54	-0.0831906	0.462026	-0.00744523	0.99422	-0.073334	0.915389	conserved
ENSMUSG00000074519	171.449	-0.306875	0.261587	-0.807528	0.301852	0.418592	0.815679	conserved
ENSMUSG00000049489	217.944	0.00961543	0.967446	0.35942	0.64685	-0.284322	0.652233	conserved
ENSMUSG00000034793	705.981	-0.130066	0.343089	0.406696	0.258971	-0.528692	0.0667527	conserved
ENSMUSG00000029345	428.461	0.182007	0.0701977	0.0860692	0.903087	0.0841091	0.891478	conserved
ENSMUSG00000035227	445.908	-0.164264	0.108761	-0.264992	0.599119	0.0924978	0.869118	conserved
ENSMUSG00000078515	1097.45	0.123982	0.228313	0.0260136	0.956363	0.0821723	0.857039	conserved
ENSMUSG00000024194	580.755	-0.0789267	0.67491	-0.0589053	0.870429	-0.0215322	0.97667	conserved
ENSMUSG00000024193	383.974	0.276783	0.083953	-0.00613711	0.994036	0.286839	0.635779	conserved
ENSMUSG00000024191	225.101	0.0792997	0.586927	-0.164706	0.746403	0.244283	0.573764	conserved
ENSMUSG00000024220	414.789	0.0841837	0.608065	-0.0287679	0.963456	0.10324	0.887686	conserved
ENSMUSG00000024228	1843.43	0.0592611	0.655618	-0.0814952	0.827039	0.145141	0.702813	conserved
ENSMUSG00000041720	3489.43	0.0171433	0.909435	0.170943	0.429001	-0.146191	0.638867	conserved
ENSMUSG00000059183	222.34	0.0159184	0.936664	-0.692018	0.295782	0.684692	0.162889	conserved
ENSMUSG00000059182	1104.11	-0.101589	0.211036	0.135645	0.774263	-0.240887	0.685696	conserved
ENSMUSG00000027750	2422.74	0.131073	0.520093	-0.283519	0.307427	0.425518	0.308679	conserved
ENSMUSG00000004207	28989.9	-0.135111	0.153654	0.0420544	0.554571	-0.175452	0.197802	conserved
ENSMUSG00000050919	533.665	0.281814	0.0947113	-0.193458	0.810804	0.449812	0.393822	conserved
ENSMUSG00000050912	1536.58	0.110707	0.387633	-0.0984875	0.558869	0.206767	0.535384	conserved
ENSMUSG00000017291	2156.37	0.149063	0.355705	-0.00935715	0.993827	0.170935	0.780592	conserved
ENSMUSG00000045854	191.214	0.138413	0.430299	-0.116996	0.923384	0.242617	0.768358	conserved
ENSMUSG00000022200	1670.33	-0.088779	0.520987	-0.116379	0.6455	0.0167121	0.978968	conserved
ENSMUSG00000037773	355.766	-0.0199702	0.928105	-0.378141	0.56017	0.405313	0.425509	conserved
ENSMUSG00000004043	1342.36	0.0954929	0.572478	-0.248307	0.478269	0.347805	0.361698	conserved
ENSMUSG00000029106	2299.85	0.0681634	0.542666	-0.14459	0.665127	0.228901	0.461378	conserved
ENSMUSG00000029104	1324.24	-0.0463316	0.77861	-0.116942	0.844206	0.0840892	0.897187	conserved
ENSMUSG00000029103	796.185	-0.000372495	0.998749	-0.0335689	0.946518	0.0451853	0.946313	conserved
ENSMUSG00000034973	482.318	0.247783	0.0540675	-0.342998	0.245451	0.579033	0.0785663	conserved
ENSMUSG00000020422	176.751	-0.0615066	0.865833	-0.0995395	0.931902	0.0530941	0.966529	conserved
ENSMUSG00000020427	552.807	0.332731	0.125686	0.330463	0.544207	0.0046661	0.994174	conserved
ENSMUSG00000025139	1070.95	0.134872	0.137572	-0.098563	0.901631	0.271224	0.499679	conserved
ENSMUSG00000025132	2273.44	0.0575336	0.673755	-0.196781	0.593062	0.260491	0.629992	conserved
ENSMUSG00000049807	470.754	-0.0636039	0.664942	0.0567102	0.962071	-0.0929127	0.916057	conserved
ENSMUSG00000049800	391.163	-0.231261	0.0774425	-0.338418	0.506324	0.0934884	0.904999	conserved
ENSMUSG00000058407	659.605	0.0123031	0.932935	0.0652653	0.815403	-0.0436496	0.946313	conserved
ENSMUSG00000032009	290.294	0.109191	0.613633	0.308328	0.76712	-0.193272	0.846278	conserved
ENSMUSG00000024427	261.619	0.0120693	0.962284	0.180181	0.882326	-0.175474	0.868296	conserved
ENSMUSG00000024425	1136.5	-0.15518	0.158324	0.0488576	0.905931	-0.199306	0.572939	conserved
ENSMUSG00000024429	448.367	-0.0164679	0.937885	-0.062196	0.915332	0.0446357	0.946313	conserved
ENSMUSG00000049115	249.514	0.308611	0.0867717	0.267798	0.664121	0.0770094	0.940304	conserved
ENSMUSG00000032913	507.739	0.0258409	0.8908	-0.187711	0.876162	0.256446	0.734135	conserved
ENSMUSG00000027195	9289.81	-0.242047	0.146084	-0.017821	0.892157	-0.222679	0.697576	conserved
ENSMUSG00000027198	667.671	-0.203584	0.123827	-0.508035	0.124908	0.307874	0.426194	conserved
ENSMUSG00000030516	2445.05	-0.0439873	0.828003	0.0451088	0.962071	-0.0210621	0.983007	conserved
ENSMUSG00000070733	1459.26	-0.120765	0.480273	-0.101964	0.70913	-0.0113968	0.983624	conserved
ENSMUSG00000004040	1143.13	0.0141196	0.919974	-0.098689	0.777819	0.115965	0.731438	conserved
ENSMUSG00000004591	1293.98	0.0541458	0.723501	0.14948	0.838244	-0.122742	0.868296	conserved
ENSMUSG00000003068	2318.99	0.0944282	0.48929	-0.104217	0.684557	0.194134	0.538753	conserved
ENSMUSG00000003062	114.178	-0.151524	0.485884	0.0149971	0.992092	-0.16839	0.848913	conserved
ENSMUSG00000046658	181.564	-0.34538	0.102951	-0.702608	0.375162	0.416612	0.654301	conserved
ENSMUSG00000041028	20291.3	-0.0487778	0.607471	0.104575	0.0844493	-0.153686	0.81569	conserved
ENSMUSG00000045302	1049.25	0.0466952	0.704362	-0.413306	0.501563	0.436303	0.347127	conserved
ENSMUSG00000032534	683.493	-0.0163822	0.896353	-0.340216	0.474582	0.315132	0.467518	conserved
ENSMUSG00000041685	1029.99	0.188447	0.170828	0.153009	0.562519	0.027614	0.97667	conserved
ENSMUSG00000040374	660.49	-0.19136	0.157847	-0.118305	0.848908	-0.0680236	0.926881	conserved
ENSMUSG00000041975	172.983	-0.0103073	0.964173	-0.168269	0.769947	0.165737	0.767155	conserved
ENSMUSG00000047539	498.73	0.0754822	0.551833	0.508431	0.595886	-0.141766	0.88302	conserved
ENSMUSG00000018334	336.556	0.144309	0.456335	0.487332	0.216057	-0.34776	0.467518	conserved
ENSMUSG00000021929	794.877	0.106441	0.385488	0.0496519	0.952705	0.045629	0.946313	conserved
ENSMUSG00000033228	1674.64	-0.0101058	0.947671	-0.088306	0.696274	0.084852	0.809461	conserved
ENSMUSG00000055943	1266.09	0.175559	0.0814922	0.339216	0.228153	-0.155298	0.71892	conserved
ENSMUSG00000030753	1255.63	-0.0577176	0.586881	-0.0147502	0.992525	-0.00976124	0.987737	conserved
ENSMUSG00000030754	1506.58	0.0561589	0.58607	-0.237587	0.656323	0.280052	0.454154	conserved
ENSMUSG00000037253	548.884	0.0470619	0.80286	0.120651	0.867687	-0.0806538	0.92057	conserved
ENSMUSG00000031485	1373.26	0.0393996	0.818127	0.0322699	0.960547	0.0198507	0.97667	conserved
ENSMUSG00000031480	146.58	0.0196366	0.938944	0.380592	0.6455	-0.359767	0.579772	conserved
ENSMUSG00000030287	5998.54	0.0495961	0.831974	0.109867	0.273819	-0.0621824	0.94168	conserved
ENSMUSG00000030286	1330.58	0.0159072	0.901153	-0.106867	0.531605	0.123675	0.638216	conserved
ENSMUSG00000030284	779.629	0.162746	0.126065	-0.0805199	0.8101	0.243291	0.451348	conserved
ENSMUSG00000034509	53.1825	0.224674	0.41578	-0.183313	0.859923	0.428409	0.51798	conserved
ENSMUSG00000029714	866.166	0.104843	0.345512	0.396329	0.121883	-0.285768	0.406973	conserved
ENSMUSG00000029713	1855.22	-0.135145	0.493891	-0.380802	0.445634	0.266431	0.742405	conserved
ENSMUSG00000029710	1006.58	-0.115908	0.447358	-0.156673	0.562097	0.059497	0.946313	conserved
ENSMUSG00000022529	288.266	0.0659307	0.655392	-0.42251	0.566446	0.512735	0.267133	conserved
ENSMUSG00000022528	179.562	-0.315365	0.140823	0.141874	0.899844	-0.495361	0.499135	conserved
ENSMUSG00000035671	272.068	-0.104631	0.537072	0.319363	0.662269	-0.424721	0.403368	conserved
ENSMUSG00000028048	322.039	0.00939509	0.963097	0.0928239	0.916181	-0.0689912	0.936239	conserved
ENSMUSG00000028049	497.728	0.110487	0.397306	-0.121314	0.733857	0.236779	0.549946	conserved
ENSMUSG00000018476	1520.05	-0.0231111	0.926885	-0.595594	0.0559718	0.566038	0.307512	conserved
ENSMUSG00000018474	1943.15	0.0730149	0.635262	0.10412	0.883734	-0.0257179	0.976281	conserved
ENSMUSG00000074918	1008.5	0.0737075	0.420924	0.0919617	0.941087	-0.0194921	0.983007	conserved
ENSMUSG00000028101	249.859	-0.148128	0.291216	-0.053845	0.962071	-0.0689025	0.940308	conserved
ENSMUSG00000028102	224.762	0.0707704	0.617152	0.0550655	0.962071	0.0173588	0.983007	conserved
ENSMUSG00000028107	903.647	0.0399458	0.778466	0.535485	0.206669	-0.515293	0.103783	conserved
ENSMUSG00000004655	4145.48	-0.171425	0.456065	-0.244105	0.116867	0.0746634	0.93312	conserved
ENSMUSG00000045409	360.056	0.181089	0.0946684	-0.240129	0.619734	0.382959	0.247583	conserved
ENSMUSG00000028906	2026.76	-0.094667	0.427658	-0.0161914	0.974735	-0.0768875	0.87604	conserved
ENSMUSG00000002728	829.478	0.177574	0.320007	0.390945	0.260493	-0.224376	0.693383	conserved
ENSMUSG00000055296	2070.86	-0.115387	0.573123	0.123578	0.307541	-0.231393	0.674681	conserved
ENSMUSG00000040123	651.808	-0.0690265	0.68327	-0.505532	0.418754	0.337773	0.541756	conserved
ENSMUSG00000025413	381.082	0.0995116	0.501658	-0.0307572	0.963216	0.125945	0.818758	conserved
ENSMUSG00000061613	554.602	0.014654	0.917265	-0.0718542	0.879502	0.0862237	0.846752	conserved
ENSMUSG00000025417	738.45	-0.0616094	0.551204	-0.00879748	0.989644	-0.033584	0.949612	conserved
ENSMUSG00000066647	519.829	0.0274758	0.841662	-0.186863	0.682151	0.205334	0.562677	conserved
ENSMUSG00000066640	389.422	-0.130113	0.337531	-0.481015	0.175237	0.345176	0.451348	conserved
ENSMUSG00000036403	204.17	-0.25117	0.144543	-0.666664	0.243447	0.377055	0.515318	conserved
ENSMUSG00000036402	2165.82	-0.0824409	0.599499	-0.0409891	0.95946	-0.0145412	0.983007	conserved
ENSMUSG00000030127	1210.71	-0.0961771	0.328871	0.0664157	0.86377	-0.149557	0.713365	conserved
ENSMUSG00000030123	2428.66	-0.0684427	0.751543	0.192993	0.715236	-0.263666	0.635779	conserved
ENSMUSG00000031835	1784.94	0.0143727	0.905938	0.154183	0.691464	-0.155001	0.654301	conserved
ENSMUSG00000026879	11434.7	0.101396	0.835262	0.144164	0.252986	-0.0317873	0.980738	conserved
ENSMUSG00000025995	325.427	-0.0494915	0.816648	-0.0719945	0.956271	0.0746147	0.944721	conserved
ENSMUSG00000034714	360.186	-0.134822	0.357675	0.0273447	0.980364	-0.147703	0.8469	conserved
ENSMUSG00000021065	802.951	0.0513078	0.699492	0.106016	0.833663	-0.0566885	0.933257	conserved
ENSMUSG00000032714	688.1	0.184908	0.194558	-0.0430476	0.951957	0.198188	0.811883	conserved
ENSMUSG00000074272	325.137	-0.0353863	0.875773	-0.0804025	0.91697	0.0797853	0.926857	conserved
ENSMUSG00000005469	5756.62	0.199411	0.0608512	0.0708716	0.64975	0.138091	0.827556	conserved
ENSMUSG00000058503	207.024	0.00406652	0.988601	-0.199562	0.797064	0.249238	0.696871	conserved
ENSMUSG00000024805	515.701	0.11228	0.537477	0.165609	0.805292	-0.0204394	0.980738	conserved
ENSMUSG00000030822	595.933	0.204846	0.0622822	-0.0119576	0.982955	0.22029	0.407015	conserved
ENSMUSG00000040451	549.523	-0.0752025	0.794758	-0.0162155	0.987331	-0.0696813	0.946313	conserved
ENSMUSG00000003778	551.472	0.0211848	0.89842	-0.509981	0.334977	0.484731	0.207289	conserved
ENSMUSG00000015961	844.309	0.0586657	0.640681	-0.284218	0.373225	0.345001	0.501443	conserved
ENSMUSG00000026837	664.223	0.212678	0.702637	0.164896	0.900074	0.0123722	0.994165	conserved
ENSMUSG00000075602	326.383	-0.160279	0.46103	-0.0347261	0.956271	-0.129459	0.866998	conserved
ENSMUSG00000014361	129.283	-0.290931	0.0649142	-0.154243	0.879502	-0.158266	0.846752	conserved
ENSMUSG00000010290	380.258	0.07083	0.64528	-0.219179	0.761071	0.317073	0.496623	conserved
ENSMUSG00000017478	716.735	0.130892	0.141448	-0.0871732	0.85143	0.229258	0.408062	conserved
ENSMUSG00000036887	185.575	-0.00016044	0.999674	0.0378795	0.977019	-0.0245993	0.983007	conserved
ENSMUSG00000022770	2148.7	-0.032301	0.805565	0.0328282	0.914002	-0.0632784	0.933123	conserved
ENSMUSG00000022771	786.867	0.10166	0.28655	-0.203839	0.572136	0.33385	0.352015	conserved
ENSMUSG00000022772	536.41	-0.016908	0.941682	0.177776	0.756426	-0.18463	0.735881	conserved
ENSMUSG00000022774	535.405	0.104399	0.380198	-0.0294855	0.963216	0.145517	0.751202	conserved
ENSMUSG00000028630	874.173	-0.123078	0.271879	0.186595	0.507007	-0.295865	0.379347	conserved
ENSMUSG00000067722	690.809	-0.0174288	0.91828	-0.135316	0.794146	0.111252	0.847356	conserved
ENSMUSG00000018604	359.274	-0.149319	0.584081	0.078281	0.882915	-0.186321	0.859631	conserved
ENSMUSG00000038909	749.873	0.0518535	0.619808	-0.0810012	0.794146	0.131948	0.668404	conserved
ENSMUSG00000019952	140.681	0.0932985	0.676131	0.117278	0.888009	-0.0424532	0.961095	conserved
ENSMUSG00000032998	552.502	0.100781	0.37572	0.0161257	0.988119	0.0834397	0.897187	conserved
ENSMUSG00000048249	1012.41	-0.0586821	0.818084	-0.0111686	0.985076	-0.0280942	0.975798	conserved
ENSMUSG00000026248	637.437	-0.205784	0.0532149	-0.0470436	0.895447	-0.165741	0.635969	conserved
ENSMUSG00000034032	394.49	-0.119099	0.444722	0.191691	0.863097	-0.277938	0.688703	conserved
ENSMUSG00000034037	927.593	0.209038	0.144481	0.268881	0.281342	-0.0477004	0.94399	conserved
ENSMUSG00000060961	7306.01	0.0111547	0.976152	-0.109837	0.367506	0.135985	0.946313	conserved
ENSMUSG00000023143	241.233	-0.180968	0.28002	0.00424455	0.996382	-0.156491	0.856458	conserved
ENSMUSG00000031641	982.305	0.106003	0.333173	0.312142	0.331428	-0.171205	0.769867	conserved
ENSMUSG00000031642	273.138	0.185282	0.162049	0.154872	0.863234	0.109796	0.896011	conserved
ENSMUSG00000031644	277.134	0.311058	0.119012	0.082344	0.946518	0.277132	0.725668	conserved
ENSMUSG00000026932	1789.75	-0.14603	0.343738	-0.0718555	0.895447	-0.0603691	0.933559	conserved
ENSMUSG00000026933	309.945	0.261797	0.085572	-0.0775037	0.948288	0.321484	0.600477	conserved
ENSMUSG00000043733	5513.6	-0.0665398	0.592518	-0.0137116	0.975854	-0.0511555	0.926881	conserved
ENSMUSG00000029227	656.579	0.174953	0.182922	-0.271609	0.733458	0.440418	0.366794	conserved
ENSMUSG00000022234	1880.49	0.176296	0.119105	-0.0776857	0.75748	0.262456	0.308912	conserved
ENSMUSG00000035342	1068.3	0.0936765	0.501252	0.169691	0.436541	-0.0533784	0.952796	conserved
ENSMUSG00000028577	1217.83	0.0323717	0.806487	-0.362031	0.176446	0.361235	0.229448	conserved
ENSMUSG00000042063	671.473	0.215913	0.0773884	0.0655443	0.952705	0.130645	0.856458	conserved
ENSMUSG00000032525	1411.31	-0.0527342	0.775461	-0.102739	0.733458	0.0425143	0.971401	conserved
ENSMUSG00000024309	213.41	-0.0742788	0.673686	0.0911094	0.886374	-0.175037	0.752453	conserved
ENSMUSG00000024308	1246.33	-0.0569708	0.704698	0.147967	0.331996	-0.197621	0.698782	conserved
ENSMUSG00000001911	3002.8	-0.235839	0.195776	0.242654	0.7697	-0.478819	0.384129	conserved
ENSMUSG00000001910	1837.21	0.00218439	0.989013	-0.0576511	0.947662	0.0825884	0.902398	conserved
ENSMUSG00000050786	86.9935	-0.1225	0.556506	0.444104	0.61301	-0.580035	0.321686	conserved
ENSMUSG00000051786	347.073	0.146319	0.249706	-0.293459	0.747593	0.433345	0.407015	conserved
ENSMUSG00000027651	463.19	0.0367097	0.808529	-0.122617	0.798824	0.138788	0.775346	conserved
ENSMUSG00000027652	2269	0.0986741	0.305452	0.150475	0.438199	-0.050143	0.896011	conserved
ENSMUSG00000004364	2364.86	0.101882	0.249664	-0.242201	0.411903	0.35251	0.185414	conserved
ENSMUSG00000066036	5510.68	0.119814	0.539414	0.281027	0.496838	-0.110032	0.904827	conserved
ENSMUSG00000016664	1846.88	-0.075148	0.288076	0.200507	0.518403	-0.281263	0.144506	conserved
ENSMUSG00000067818	448.296	-0.0495632	0.877302	-0.439081	0.147521	0.399755	0.644653	conserved
ENSMUSG00000042535	642.075	-0.060043	0.672567	-0.31864	0.566446	0.195027	0.723554	conserved
ENSMUSG00000039678	1276.73	-0.172879	0.0513942	0.125407	0.870959	-0.333458	0.448096	conserved
ENSMUSG00000021235	2175.51	0.0960931	0.438046	-0.123635	0.463996	0.225584	0.322003	conserved
ENSMUSG00000094870	419.797	0.0819044	0.742409	-0.0438087	0.959895	0.135235	0.896229	conserved
ENSMUSG00000029020	7723.9	-0.014025	0.916228	-0.00877651	0.952818	-0.00308733	0.993009	conserved
ENSMUSG00000029028	526.204	-0.0399156	0.775032	0.062716	0.906063	-0.101433	0.896011	conserved
ENSMUSG00000038206	780.519	-0.0736513	0.585477	0.172857	0.707347	-0.229722	0.585785	conserved
ENSMUSG00000028779	699.318	-0.0601553	0.665084	-0.060677	0.863234	0.00819359	0.98604	conserved
ENSMUSG00000063904	532.119	0.167969	0.190647	0.513919	0.150702	-0.315557	0.434906	conserved
ENSMUSG00000025078	795.861	-0.0392784	0.66542	-0.323936	0.599522	0.299451	0.41748	conserved
ENSMUSG00000025077	221.328	-0.0400568	0.821667	0.331498	0.597974	-0.360912	0.434906	conserved
ENSMUSG00000013629	1519.49	0.289303	0.0741986	0.211593	0.663549	0.0776985	0.927368	conserved
ENSMUSG00000035898	347.28	0.122469	0.542301	0.170706	0.782375	-0.0676096	0.944721	conserved
ENSMUSG00000037949	1146.54	-0.0961635	0.39396	-0.324987	0.0650145	0.239396	0.385665	conserved
ENSMUSG00000052331	421.464	-0.134974	0.37298	-0.297422	0.759781	0.183657	0.829652	conserved
ENSMUSG00000032328	2522.68	0.11414	0.221557	0.229077	0.206669	-0.120554	0.872627	conserved
ENSMUSG00000021792	6194.72	-0.0259673	0.819437	0.0146428	0.964662	-0.0214435	0.977949	conserved
ENSMUSG00000036315	123.991	0.0232151	0.937052	0.0848342	0.948095	-0.0512143	0.961205	conserved
ENSMUSG00000030410	393.728	0.00980426	0.953881	-0.179173	0.859968	0.141368	0.846893	conserved
ENSMUSG00000027327	6823.74	0.252734	0.0779641	0.159472	0.085577	0.0944601	0.843752	conserved
ENSMUSG00000031483	1503.39	-0.0571153	0.588924	0.138016	0.624181	-0.195489	0.429377	conserved
ENSMUSG00000003308	833.654	-0.0809328	0.515273	-0.0446601	0.937663	-0.0421815	0.953166	conserved
ENSMUSG00000069520	386.495	-0.158975	0.15618	-0.225869	0.464494	0.083897	0.857039	conserved
ENSMUSG00000028980	4557.61	-0.209852	0.144242	-0.0400011	0.789756	-0.175309	0.785315	conserved
ENSMUSG00000046756	1270.33	0.00802294	0.97087	-0.244415	0.242668	0.2635	0.573764	conserved
ENSMUSG00000004945	1697.65	-0.022916	0.89254	0.037389	0.929192	-0.0653969	0.92714	conserved
ENSMUSG00000024534	165.565	0.346297	0.0555335	0.297986	0.756032	-0.0228836	0.983007	conserved
ENSMUSG00000096472	128.363	-0.192852	0.363909	-0.0312453	0.985076	-0.0161411	0.98604	conserved
ENSMUSG00000021807	897.537	-0.0556906	0.784713	-0.00625577	0.9924	-0.0563017	0.944721	conserved
ENSMUSG00000033306	1174.04	-0.062313	0.759799	0.183315	0.7443	-0.195662	0.92057	conserved
ENSMUSG00000002205	491.932	0.257746	0.0532929	0.481097	0.0806661	-0.21278	0.638216	conserved
ENSMUSG00000038467	1922.45	0.10432	0.288121	0.137528	0.620841	-0.0321958	0.946313	conserved
ENSMUSG00000030659	89.1301	-0.180127	0.527255	-0.376549	0.657941	0.164758	0.896011	conserved
ENSMUSG00000030655	1540.03	0.263368	0.200346	0.357133	0.268057	-0.0785472	0.94399	conserved
ENSMUSG00000030652	1005.8	-0.137086	0.286656	-0.0389183	0.911958	-0.0919724	0.834799	conserved
ENSMUSG00000048756	391.118	0.0169075	0.946812	0.0342225	0.971915	-0.024482	0.978968	conserved
ENSMUSG00000048755	748.306	-0.266248	0.1127	0.103713	0.905931	-0.341657	0.581897	conserved
ENSMUSG00000029616	348.389	-0.0493514	0.806206	0.112805	0.868542	-0.188581	0.731965	conserved
ENSMUSG00000029617	694.136	-0.010002	0.95286	0.046809	0.947676	-0.039748	0.952796	conserved
ENSMUSG00000029614	2035.92	0.117563	0.502381	-0.0163821	0.948712	0.136304	0.726087	conserved
ENSMUSG00000011831	684.734	0.0190794	0.897108	0.13247	0.888778	-0.129912	0.856458	conserved
ENSMUSG00000011837	172.231	-0.013741	0.951513	0.340101	0.713044	-0.26573	0.697833	conserved
ENSMUSG00000036977	149.746	0.103428	0.619499	0.187926	0.786144	-0.00951686	0.989291	conserved
__no_feature	1.72507e+06	-0.0829861	0.537422	-0.0354234	0.511368	-0.044923	0.902398	conserved
ENSMUSG00000035443	307.007	-0.156707	0.17575	-0.302109	0.60462	0.179523	0.736591	conserved
ENSMUSG00000028256	268.551	0.250346	0.085572	0.213474	0.799011	0.00600282	0.993363	conserved
ENSMUSG00000027429	493.564	0.0159652	0.919141	-0.0557397	0.962071	0.0678456	0.943289	conserved
ENSMUSG00000043987	273.952	-0.00106189	0.996961	0.235378	0.684557	-0.204662	0.748477	conserved
ENSMUSG00000003808	378.784	0.0421328	0.758154	-0.0343162	0.972797	0.0462204	0.951844	conserved
ENSMUSG00000043207	517.771	-0.0413521	0.808316	-0.109554	0.909589	0.144531	0.846278	conserved
ENSMUSG00000034189	344.959	-0.154033	0.177049	0.565173	0.350998	-0.678976	0.0553109	conserved
ENSMUSG00000008976	2422.11	-0.203817	0.0970291	-0.131366	0.718801	-0.110497	0.886353	conserved
ENSMUSG00000034453	407.644	0.212177	0.107379	0.262489	0.632199	0.00834224	0.987737	conserved
ENSMUSG00000008398	548.569	0.0789273	0.495903	0.0157099	0.990757	0.0425689	0.958571	conserved
ENSMUSG00000000594	1457.91	-0.0694092	0.539153	-0.486079	0.21699	0.389629	0.220407	conserved
ENSMUSG00000015337	423.914	-0.180177	0.372853	0.637374	0.115915	-0.837415	0.326913	conserved
ENSMUSG00000047221	296.653	-0.229807	0.0931808	-0.187811	0.820567	-0.0784491	0.940314	conserved
ENSMUSG00000053253	539.609	0.0261859	0.875773	0.167089	0.80142	-0.123634	0.847504	conserved
ENSMUSG00000033530	1513.53	0.206993	0.0557548	0.437734	0.105638	-0.149121	0.925846	conserved
ENSMUSG00000099843	118.274	0.266282	0.195836	-0.0799681	0.926717	0.334132	0.563496	conserved
ENSMUSG00000038611	807.931	0.164131	0.0579527	-0.0422188	0.954925	0.19736	0.582537	conserved
ENSMUSG00000038619	883.803	0.0289718	0.849448	-0.0592	0.952705	0.0824408	0.92252	conserved
ENSMUSG00000031974	940.283	-0.0134451	0.926504	0.180552	0.331996	-0.194567	0.353615	conserved
ENSMUSG00000031021	648.959	-0.083228	0.595329	0.107445	0.789756	-0.182548	0.669426	conserved
ENSMUSG00000031023	149.631	-0.199357	0.281333	0.247709	0.726115	-0.472212	0.322003	conserved
ENSMUSG00000025899	358.367	-0.0977288	0.635262	0.438871	0.634325	-0.634013	0.326297	conserved
ENSMUSG00000032612	1846.31	-0.0446521	0.572111	-0.0104544	0.974104	-0.0380254	0.896011	conserved
ENSMUSG00000025764	1430.73	-0.0168577	0.890427	-0.0821949	0.935033	0.0903288	0.897117	conserved
ENSMUSG00000021650	960.645	-0.109616	0.463331	-0.0768424	0.860284	-0.0367124	0.959356	conserved
ENSMUSG00000045078	633.196	0.129533	0.154503	-0.169045	0.885164	0.415873	0.409401	conserved
ENSMUSG00000024384	642.037	0.187404	0.184265	0.129001	0.807486	0.0708575	0.92057	conserved
ENSMUSG00000024383	462.469	-0.0344739	0.899472	-0.0644103	0.934311	0.0714293	0.944914	conserved
ENSMUSG00000024382	403.232	0.0377577	0.764717	-0.0153189	0.985348	0.086384	0.904422	conserved
ENSMUSG00000024381	285.074	0.217902	0.310985	0.118017	0.827039	0.0864096	0.92057	conserved
ENSMUSG00000044308	2886.04	0.209888	0.119191	0.143145	0.657941	0.0399517	0.967263	conserved
ENSMUSG00000024966	1076.93	0.269313	0.178115	0.553696	0.154195	-0.282507	0.713587	conserved
ENSMUSG00000001995	248.827	-0.137784	0.518803	0.0114203	0.995218	-0.212008	0.8362	conserved
ENSMUSG00000005672	668.885	0.210306	0.430471	0.561669	0.0602368	-0.319161	0.757083	conserved
ENSMUSG00000040550	1179.12	0.180891	0.069852	0.0718903	0.774541	0.110431	0.851834	conserved
ENSMUSG00000094483	3087.21	-0.0756576	0.619165	0.0670084	0.870101	-0.154558	0.782627	conserved
ENSMUSG00000045538	231.603	-0.0596007	0.758898	-0.232852	0.808465	0.185834	0.807838	conserved
ENSMUSG00000000384	1975.37	-0.0331163	0.826493	0.024519	0.925399	-0.0550649	0.891478	conserved
ENSMUSG00000063458	75.4005	-0.314734	0.168939	-0.0355614	0.983914	-0.367735	0.654301	conserved
ENSMUSG00000022031	505.474	0.0432761	0.79022	0.288865	0.652679	-0.299075	0.578292	conserved
ENSMUSG00000055632	445.9	0.0565464	0.923554	-0.0865556	0.955237	0.155593	0.946313	conserved
ENSMUSG00000057982	394.235	0.0926774	0.578252	-0.136528	0.609565	0.229112	0.638216	conserved
ENSMUSG00000040054	2426.1	0.165031	0.176588	0.144427	0.575343	0.02752	0.960769	conserved
ENSMUSG00000057672	4184.06	-0.138762	0.102485	0.0684639	0.820229	-0.193324	0.635969	conserved
ENSMUSG00000017843	1594.97	-0.0577817	0.451856	-0.0876882	0.729165	0.0292352	0.955631	conserved
ENSMUSG00000039156	380.047	-0.0478863	0.700845	-0.092963	0.903087	0.0312222	0.961857	conserved
ENSMUSG00000039157	697.54	0.204888	0.438031	0.111021	0.678152	0.0885934	0.935131	conserved
ENSMUSG00000021716	548.383	-0.041344	0.807973	-0.180214	0.76444	0.153772	0.793069	conserved
ENSMUSG00000021712	380.757	-0.17965	0.280975	-0.457938	0.506815	0.239784	0.72788	conserved
ENSMUSG00000021710	992.721	-0.141308	0.110733	0.258056	0.555626	-0.39235	0.407484	conserved
ENSMUSG00000036391	752.197	-0.066608	0.686927	-0.658824	0.109668	0.589789	0.090554	conserved
ENSMUSG00000032898	2210.49	-0.334469	0.0942376	-0.335256	0.0806206	0.016197	0.9835	conserved
ENSMUSG00000096188	2916.28	-0.0427624	0.867865	-0.121101	0.546888	0.0759943	0.919931	conserved
ENSMUSG00000030942	410.97	-0.049736	0.724804	-0.244301	0.698225	0.162723	0.781893	conserved
ENSMUSG00000023026	457.829	0.0873353	0.529423	0.110801	0.879502	-0.0194608	0.978968	conserved
ENSMUSG00000023025	1949.69	0.214086	0.14399	0.215255	0.24946	0.00376251	0.993363	conserved
ENSMUSG00000023021	426.126	-0.0778857	0.526108	0.0482831	0.945322	-0.131463	0.762296	conserved
ENSMUSG00000023020	838.035	-0.00543838	0.981987	0.00704374	0.994036	0.00889258	0.987737	conserved
ENSMUSG00000003438	1351.52	-0.103267	0.512322	-0.25602	0.435144	0.169235	0.846278	conserved
ENSMUSG00000031729	960.889	-0.00495206	0.973669	0.25015	0.52577	-0.252664	0.429306	conserved
ENSMUSG00000038000	234.249	0.150975	0.426081	0.0307932	0.971398	0.0979731	0.910949	conserved
ENSMUSG00000038007	1482.1	0.182155	0.492238	0.0251384	0.954665	0.157663	0.860156	conserved
ENSMUSG00000003382	925.657	0.0946675	0.396028	-0.0815638	0.828568	0.197367	0.680826	conserved
ENSMUSG00000022377	679.32	0.0891119	0.521864	0.0762	0.908185	0.0451219	0.951844	conserved
ENSMUSG00000022370	802.706	-0.020444	0.917265	-0.196272	0.363648	0.18746	0.720534	conserved
ENSMUSG00000022371	393.069	-0.368747	0.51527	-0.0331001	0.968262	-0.355886	0.841421	conserved
ENSMUSG00000022378	425.178	0.134376	0.391402	-0.209411	0.839609	0.417714	0.465054	conserved
ENSMUSG00000034807	645.028	-0.0527277	0.661651	-0.123491	0.805292	0.0804729	0.876089	conserved
ENSMUSG00000034801	1290.92	0.148829	0.191552	0.226074	0.571951	-0.0207891	0.980738	conserved
ENSMUSG00000046201	674.914	-0.00184519	0.990805	0.0567143	0.962071	0.0287429	0.974333	conserved
ENSMUSG00000006262	1553.24	0.0937931	0.494145	0.170488	0.176446	-0.0714341	0.932139	conserved
ENSMUSG00000032407	1147.51	0.0592986	0.701422	0.252715	0.684557	-0.20812	0.725668	conserved
ENSMUSG00000074305	721.037	0.113014	0.588995	-0.2744	0.364833	0.391279	0.317771	conserved
ENSMUSG00000000148	236.823	-0.032032	0.885959	-0.126776	0.860648	0.0766471	0.92714	conserved
ENSMUSG00000041528	883.103	0.0400981	0.747968	-0.19687	0.652679	0.25603	0.453999	conserved
ENSMUSG00000027598	967.095	0.102506	0.359149	-0.422193	0.628092	0.476438	0.322003	conserved
ENSMUSG00000027593	1083.06	0.125794	0.361255	0.222684	0.323511	-0.0909222	0.849258	conserved
ENSMUSG00000027597	234.928	0.00788394	0.973801	0.342284	0.633364	-0.286219	0.665026	conserved
ENSMUSG00000040697	575.291	-0.039938	0.7926	0.219871	0.575343	-0.244779	0.556238	conserved
ENSMUSG00000026317	508.56	0.0264873	0.853967	0.460431	0.109636	-0.435109	0.0784635	conserved
ENSMUSG00000002280	813.039	-0.062682	0.664942	0.390655	0.0698873	-0.462653	0.119372	conserved
ENSMUSG00000005043	302.791	-0.139778	0.489598	-0.244704	0.807486	0.0858878	0.94399	conserved
ENSMUSG00000001482	651.387	0.156411	0.270491	0.284593	0.184423	-0.123634	0.790697	conserved
ENSMUSG00000002820	884.941	-0.0670689	0.734276	-0.0487207	0.905585	-0.0161421	0.9835	conserved
ENSMUSG00000039735	580.151	-0.0171648	0.92879	0.0831976	0.931902	-0.0457115	0.954687	conserved
ENSMUSG00000015749	920.291	0.033011	0.84076	0.052018	0.962071	-0.0290248	0.974926	conserved
ENSMUSG00000015747	253.893	-0.0646497	0.623632	-0.114387	0.882326	0.0225488	0.976437	conserved
ENSMUSG00000015745	234.358	0.151567	0.501778	-0.0376009	0.963059	0.169241	0.843752	conserved
ENSMUSG00000054823	883.449	0.10778	0.341242	-0.0731272	0.914002	0.18279	0.67334	conserved
ENSMUSG00000031527	128.33	0.212086	0.245421	0.626322	0.342813	-0.452824	0.432936	conserved
ENSMUSG00000031521	330.724	0.133615	0.351208	0.0149496	0.988408	0.104644	0.872627	conserved
ENSMUSG00000038127	1620.51	0.132679	0.287482	-0.0637362	0.856384	0.202754	0.667695	conserved
ENSMUSG00000038121	4815.35	-0.0688482	0.682694	0.137556	0.245451	-0.206852	0.674681	conserved
ENSMUSG00000014599	219.855	-0.272113	0.163436	-0.552784	0.483129	0.29982	0.725668	conserved
ENSMUSG00000025337	950.521	0.177381	0.129546	-0.150702	0.478269	0.335755	0.140703	conserved
ENSMUSG00000069895	1130.17	0.101607	0.473991	0.0588156	0.859968	0.0404387	0.940308	conserved
ENSMUSG00000028126	426.151	0.0807419	0.55387	-0.103154	0.860284	0.182981	0.674402	conserved
ENSMUSG00000028124	780.828	0.11862	0.383802	0.129281	0.737668	0.0190396	0.978381	conserved
ENSMUSG00000018736	847.203	0.147214	0.156851	0.105554	0.860648	0.00920772	0.98604	conserved
ENSMUSG00000032175	384.476	-0.0186513	0.915642	-0.0494882	0.962071	-0.0189492	0.981358	conserved
ENSMUSG00000021520	4814.35	0.155551	0.376667	-0.00215561	0.991837	0.165962	0.827639	conserved
ENSMUSG00000022951	672.855	-0.121953	0.341922	-0.0278102	0.962071	-0.0805856	0.883951	conserved
ENSMUSG00000027207	272.781	-0.0432277	0.801301	-0.303232	0.764169	0.193839	0.809461	conserved
ENSMUSG00000027204	854.841	-0.34223	0.501252	-0.315511	0.472616	-0.108157	0.954403	conserved
ENSMUSG00000071660	611.995	0.146123	0.215783	-0.536089	0.439445	0.673018	0.0921271	conserved
ENSMUSG00000005936	765.768	-0.0309433	0.78853	0.11958	0.847753	-0.147311	0.738773	conserved
ENSMUSG00000035765	717.728	0.0796133	0.449376	-0.202166	0.612378	0.262921	0.409938	conserved
ENSMUSG00000035764	240.864	-0.141925	0.339545	-0.203347	0.79189	0.0637444	0.94399	conserved
ENSMUSG00000001138	450.635	0.119206	0.482512	-0.338392	0.392849	0.462374	0.275132	conserved
ENSMUSG00000032238	570.497	-0.0915677	0.709455	0.110844	0.902137	-0.220523	0.771072	conserved
ENSMUSG00000040242	1200.08	-0.153391	0.231214	-0.046189	0.926249	-0.030187	0.979064	conserved
ENSMUSG00000055319	527.578	0.215721	0.0547415	-0.237062	0.563331	0.456267	0.0971075	conserved
ENSMUSG00000024273	152.909	-0.295622	0.0533066	-0.494008	0.484331	0.157817	0.849258	conserved
ENSMUSG00000024271	609.895	0.0282209	0.840503	-0.15656	0.652679	0.187903	0.577526	conserved
ENSMUSG00000061950	613.239	-0.169417	0.0737037	0.10601	0.867864	-0.252929	0.578292	conserved
ENSMUSG00000090000	174.421	-0.183222	0.328475	-0.23226	0.827039	0.0307848	0.978381	conserved
ENSMUSG00000047731	1139.72	-0.121366	0.123486	0.0244826	0.971504	-0.125882	0.751202	conserved
ENSMUSG00000050965	203.572	0.237699	0.266767	0.319094	0.620066	-0.0340835	0.974857	conserved
ENSMUSG00000036052	138.528	-0.29211	0.107833	0.255934	0.798824	-0.518529	0.366816	conserved
ENSMUSG00000038690	5706.91	0.186525	0.474915	0.0647882	0.507365	0.127411	0.860156	conserved
ENSMUSG00000038696	1060.03	-0.0240149	0.856178	0.248795	0.334977	-0.271997	0.403368	conserved
ENSMUSG00000020946	941.027	0.0364557	0.772711	-0.0405456	0.885048	0.0772615	0.806495	conserved
ENSMUSG00000020949	318.471	-0.177531	0.291341	-0.212664	0.768458	-0.0623273	0.959678	conserved
ENSMUSG00000025410	1837.65	0.0955926	0.482331	0.0544117	0.836394	0.0598602	0.934152	conserved
ENSMUSG00000021302	364.28	0.182889	0.248726	0.502281	0.289268	-0.27197	0.621482	conserved
ENSMUSG00000029152	2409.24	-0.145702	0.0834496	-0.102703	0.652679	-0.0462281	0.89625	conserved
ENSMUSG00000029156	742.427	0.0392648	0.794705	-0.331401	0.242668	0.3745	0.1654	conserved
ENSMUSG00000025817	807.343	0.0653097	0.717642	-0.503288	0.133055	0.55308	0.152025	conserved
ENSMUSG00000025810	3500.32	0.0101952	0.964667	-0.0417698	0.885164	0.0581468	0.931928	conserved
ENSMUSG00000022451	946.742	-0.0199523	0.861179	-0.199233	0.609531	0.151516	0.705806	conserved
ENSMUSG00000022453	189.087	-0.199388	0.270065	-0.460385	0.609653	0.273137	0.742405	conserved
ENSMUSG00000022452	1341.95	-0.0380743	0.885954	0.0192719	0.949567	-0.0622949	0.93948	conserved
ENSMUSG00000042719	561.544	0.196969	0.100264	-0.319882	0.746403	0.487324	0.366816	conserved
ENSMUSG00000036833	401.561	-0.0412169	0.846893	-0.0757269	0.926717	0.0164394	0.9835	conserved
ENSMUSG00000035569	2719.39	0.156699	0.157487	0.0429442	0.881088	0.111913	0.731438	conserved
ENSMUSG00000020167	537.263	-0.00510242	0.974409	0.35223	0.733458	-0.33973	0.598935	conserved
ENSMUSG00000020166	737.023	0.00240932	0.989139	0.184281	0.733458	-0.166267	0.780592	conserved
ENSMUSG00000048833	1144.08	0.0356607	0.710247	-0.391523	0.538881	0.446856	0.207284	conserved
ENSMUSG00000021482	640.863	-0.227278	0.0528578	0.3646	0.589432	-0.593187	0.116231	conserved
ENSMUSG00000024472	413.351	0.216686	0.223862	0.511095	0.300861	-0.255394	0.725668	conserved
ENSMUSG00000031503	6262.73	0.171234	0.372372	-0.398373	0.537043	0.449595	0.500963	conserved
ENSMUSG00000004099	380.192	0.00969085	0.955195	-0.192492	0.747126	0.196066	0.672367	conserved
ENSMUSG00000004098	1048.77	-0.172653	0.547811	0.160258	0.754386	-0.29482	0.79008	conserved
ENSMUSG00000004096	1038.73	0.0706284	0.611915	0.343549	0.61301	-0.272743	0.691729	conserved
ENSMUSG00000030522	591.041	-0.162516	0.115203	0.0924875	0.899844	-0.252616	0.536946	conserved
ENSMUSG00000030527	415.28	0.199731	0.0669254	0.169117	0.754356	0.0502564	0.94399	conserved
ENSMUSG00000034312	4011.2	-0.195528	0.121474	0.0522869	0.860648	-0.242348	0.385665	conserved
ENSMUSG00000021973	677.552	-0.0914221	0.403112	-0.132802	0.820295	0.0435373	0.946311	conserved
ENSMUSG00000033272	1564.47	0.0902824	0.469488	0.0573246	0.87582	0.0379574	0.946313	conserved
ENSMUSG00000033278	1835.41	-0.174482	0.0669348	-0.105061	0.636604	-0.0657185	0.885126	conserved
ENSMUSG00000018830	1052.35	-0.0996788	0.774886	0.0938132	0.733458	-0.175377	0.891478	conserved
ENSMUSG00000028145	286.638	-0.317353	0.0501751	-0.422118	0.330433	0.149475	0.857039	conserved
ENSMUSG00000029726	388.179	0.00994306	0.956999	0.0820374	0.935033	-0.0927552	0.915791	conserved
ENSMUSG00000029723	544.369	-0.14025	0.265614	-0.276339	0.557032	0.141489	0.815679	conserved
ENSMUSG00000025608	2359.24	-0.234219	0.0721509	-0.184208	0.64801	-0.0364624	0.95553	conserved
ENSMUSG00000021114	959.282	0.147745	0.177366	-0.0677532	0.855607	0.227926	0.665026	conserved
ENSMUSG00000021112	473.754	0.0605278	0.769554	-0.300587	0.442655	0.374929	0.385321	conserved
ENSMUSG00000032481	687.081	0.140105	0.328871	-0.105869	0.838244	0.258653	0.490206	conserved
ENSMUSG00000032480	969.151	0.119729	0.287237	0.148686	0.754386	-0.0323382	0.957654	conserved
ENSMUSG00000042105	405.615	-0.0692071	0.668504	0.3214	0.691464	-0.377408	0.490917	conserved
ENSMUSG00000007827	160.179	-0.0960337	0.717286	-0.20958	0.814498	0.149436	0.900182	conserved
ENSMUSG00000020640	1064.04	0.143239	0.244165	0.296226	0.757697	-0.165944	0.847356	conserved
ENSMUSG00000020647	1326.76	0.0289187	0.775199	-0.852711	0.303827	0.804444	0.0667527	conserved
ENSMUSG00000005534	3618.32	0.0105483	0.953354	-0.0322903	0.935033	0.0491232	0.94399	conserved
ENSMUSG00000040613	203.855	-0.0658255	0.76685	0.235002	0.61301	-0.299354	0.499679	conserved
ENSMUSG00000026393	1448.88	0.161119	0.0910975	0.390634	0.210477	-0.192683	0.72902	conserved
ENSMUSG00000020823	2676.42	0.0565151	0.628879	0.179912	0.413296	-0.120117	0.849258	conserved
ENSMUSG00000017188	767.262	-0.0454978	0.836914	0.0076266	0.982955	-0.0521361	0.932254	conserved
ENSMUSG00000000759	475.149	0.0992609	0.354054	0.150759	0.855064	-0.0613905	0.935131	conserved
ENSMUSG00000000751	506.26	-0.0333378	0.761494	0.0363536	0.974533	-0.10446	0.882025	conserved
ENSMUSG00000036904	202.929	-0.168028	0.471299	-0.0447431	0.974188	-0.106463	0.933257	conserved
ENSMUSG00000031833	98.8699	0.14517	0.55962	-0.255917	0.828568	0.42503	0.572939	conserved
ENSMUSG00000039219	559.336	0.180713	0.268541	-0.322848	0.6455	0.45238	0.425506	conserved
ENSMUSG00000039218	8908.12	0.237834	0.0786284	-0.0360131	0.870101	0.289491	0.368753	conserved
ENSMUSG00000039210	433.384	0.00367909	0.980786	-0.349675	0.437794	0.368659	0.21009	conserved
ENSMUSG00000036292	307.168	-0.167021	0.346096	-0.0407727	0.962071	-0.134709	0.850365	conserved
ENSMUSG00000036299	1023.79	-0.04816	0.788606	-0.176614	0.599119	0.110561	0.857039	conserved
ENSMUSG00000039967	487.269	0.0479247	0.864291	0.302561	0.726115	-0.207024	0.872565	conserved
ENSMUSG00000019866	223.053	0.0694588	0.818094	-0.364264	0.431739	0.448602	0.453852	conserved
ENSMUSG00000019863	367.593	-0.186363	0.173901	0.403096	0.349013	-0.558345	0.088689	conserved
ENSMUSG00000014959	1064.9	0.0751176	0.488102	0.0448992	0.905862	0.0333899	0.94399	conserved
ENSMUSG00000020257	578.712	0.0222804	0.897087	0.146269	0.869925	-0.125458	0.859761	conserved
ENSMUSG00000020253	1288.41	0.0955638	0.528839	0.328621	0.599119	-0.271738	0.669426	conserved
ENSMUSG00000020721	696.246	0.212154	0.0914067	-0.272582	0.742259	0.495404	0.2894	conserved
ENSMUSG00000020720	1279.54	-0.0101452	0.959111	0.047822	0.87582	-0.0509867	0.933559	conserved
ENSMUSG00000036430	130.26	0.0217978	0.941123	0.644893	0.206391	-0.634515	0.206039	conserved
ENSMUSG00000036438	1449.76	-0.215724	0.145102	0.0405416	0.953986	-0.246442	0.64375	conserved
ENSMUSG00000037523	2379.14	0.126307	0.290582	0.101636	0.366397	0.0252334	0.966529	conserved
ENSMUSG00000062683	1649.73	-0.15359	0.231023	-0.0274691	0.870429	-0.126599	0.789553	conserved
ENSMUSG00000020873	434.487	-0.0790345	0.691643	0.0847179	0.850637	-0.158108	0.745275	conserved
ENSMUSG00000026159	791.962	0.0145442	0.907908	-0.110489	0.866776	0.164282	0.731438	conserved
ENSMUSG00000026153	421.947	0.0956693	0.470835	-0.30125	0.760617	0.428301	0.448096	conserved
ENSMUSG00000031808	4021.09	-0.279462	0.144602	0.061962	0.785932	-0.333886	0.578292	conserved
ENSMUSG00000031807	1492.99	-0.214965	0.0995621	0.052752	0.905585	-0.263266	0.629992	conserved
ENSMUSG00000038766	837.346	-0.149849	0.199628	-0.328329	0.499147	0.124163	0.849258	conserved
ENSMUSG00000035493	224.065	0.102881	0.801183	0.217077	0.79189	-0.12183	0.934599	conserved
ENSMUSG00000039449	687.157	-0.0268137	0.889089	-0.228692	0.684557	0.194943	0.715549	conserved
ENSMUSG00000024140	18200.7	-0.155072	0.323717	-0.113894	0.11934	-0.0489318	0.94399	conserved
ENSMUSG00000024142	211.087	0.153008	0.316613	-0.0101821	0.993373	0.166785	0.767155	conserved
ENSMUSG00000027498	457.638	-0.198424	0.106826	-0.323712	0.436324	0.113241	0.847356	conserved
ENSMUSG00000051675	260.353	-0.152137	0.279988	0.390735	0.599119	-0.586109	0.19042	conserved
ENSMUSG00000046861	1065.45	0.0702403	0.598949	0.134402	0.759781	-0.0633579	0.91289	conserved
ENSMUSG00000026455	345.419	-0.0124723	0.938583	-0.13082	0.897297	0.135577	0.857039	conserved
ENSMUSG00000057530	2580.58	-0.0495562	0.725084	0.141429	0.798767	-0.175404	0.683036	conserved
ENSMUSG00000064210	895.467	0.120505	0.378976	0.177233	0.391882	-0.0522118	0.920952	conserved
ENSMUSG00000002949	2781.33	0.0637253	0.525067	0.160303	0.256015	-0.0887279	0.786402	conserved
ENSMUSG00000037720	1019.76	-0.0346776	0.860902	-0.186136	0.39084	0.163943	0.703155	conserved
ENSMUSG00000037098	416.357	-0.0519652	0.675609	-0.0810392	0.885164	0.0437043	0.94399	conserved
ENSMUSG00000062210	469.069	-0.164009	0.130831	0.105258	0.864881	-0.270991	0.46458	conserved
ENSMUSG00000022723	766.759	-0.241361	0.11894	-0.251865	0.620841	0.0158444	0.983624	conserved
ENSMUSG00000038371	934.863	0.0907371	0.492331	-0.0301884	0.962071	0.134609	0.798565	conserved
ENSMUSG00000020477	1058.75	0.0739981	0.717286	-0.0869092	0.733458	0.163229	0.835569	conserved
ENSMUSG00000020476	698.341	-0.00494988	0.97271	0.204372	0.349046	-0.211121	0.351337	conserved
ENSMUSG00000062960	5675.92	0.244436	0.0903923	0.279014	0.0511584	-0.0357977	0.95512	conserved
ENSMUSG00000052139	422.659	0.054306	0.758109	0.188468	0.771386	-0.142433	0.831393	conserved
ENSMUSG00000023923	466.663	0.193509	0.181845	0.297887	0.682151	-0.07596	0.935131	conserved
ENSMUSG00000018677	5874.45	-0.189299	0.206111	0.010253	0.958689	-0.193671	0.658837	conserved
ENSMUSG00000019984	405.539	0.00909858	0.952814	0.0455233	0.952705	-0.0401868	0.946313	conserved
ENSMUSG00000018585	819.294	0.215358	0.227231	0.0511991	0.868049	0.162272	0.788905	conserved
ENSMUSG00000053774	528.62	0.0369166	0.80601	-0.345294	0.737668	0.486276	0.38182	conserved
ENSMUSG00000033610	10665.2	-0.124743	0.301914	0.0960526	0.486497	-0.22579	0.679354	conserved
ENSMUSG00000006526	1261.69	-0.244204	0.0534494	-0.115863	0.808465	-0.130058	0.786159	conserved
ENSMUSG00000034066	320.511	-0.0389916	0.83677	-0.140811	0.899548	0.0905968	0.9316	conserved
ENSMUSG00000034064	338.536	0.0389742	0.776406	-0.26179	0.566032	0.27892	0.393822	conserved
ENSMUSG00000031618	296.885	0.1558	0.372869	0.299142	0.61451	-0.106032	0.904999	conserved
ENSMUSG00000031616	134.31	0.190495	0.348705	-0.141864	0.885527	0.337202	0.611811	conserved
ENSMUSG00000034390	236.872	0.0290572	0.903142	0.197098	0.859968	-0.0812723	0.94399	conserved
ENSMUSG00000073147	415.818	0.128748	0.24384	0.389143	0.548083	-0.256505	0.624209	conserved
ENSMUSG00000005871	1638.2	0.113577	0.591167	0.063641	0.860648	0.061725	0.946313	conserved
ENSMUSG00000005873	3064.06	0.043498	0.797435	-0.116691	0.444171	0.154065	0.69112	conserved
ENSMUSG00000029213	353.342	0.0208923	0.902698	-0.359341	0.61859	0.416778	0.372238	conserved
ENSMUSG00000069729	1791.3	0.0729286	0.516792	-0.130359	0.538741	0.209386	0.582265	conserved
ENSMUSG00000007739	1503.33	0.0999472	0.362876	-0.0266297	0.939979	0.127657	0.713587	conserved
ENSMUSG00000046519	305.656	0.0334916	0.860057	0.235017	0.733458	-0.173882	0.785814	conserved
ENSMUSG00000034931	580.038	0.189755	0.0608007	-0.105002	0.863234	0.31484	0.340172	conserved
ENSMUSG00000087269	108.098	0.218944	0.342755	0.169766	0.805292	0.045777	0.959678	conserved
ENSMUSG00000032579	621.74	-0.204153	0.206354	-0.0394256	0.962071	-0.152579	0.807805	conserved
ENSMUSG00000032571	421.493	0.0376956	0.816081	0.206928	0.832046	-0.236995	0.700133	conserved
ENSMUSG00000040327	760.288	-0.101348	0.534295	-0.00925272	0.98875	-0.0627566	0.932139	conserved
ENSMUSG00000024335	2643.14	-0.0574301	0.396362	-0.0415743	0.860284	-0.0178508	0.960513	conserved
ENSMUSG00000059588	281.288	-0.26837	0.20416	-0.174043	0.782375	-0.0620013	0.95197	conserved
ENSMUSG00000020537	571.604	0.0496652	0.716681	0.235412	0.458594	-0.183114	0.590659	conserved
ENSMUSG00000056050	1349.4	0.127824	0.228775	-0.0651495	0.865975	0.198948	0.50831	conserved
ENSMUSG00000051007	285.127	-0.2804	0.137068	0.12173	0.929192	-0.399971	0.610133	conserved
ENSMUSG00000046982	1106.44	0.0634817	0.602728	-0.0550828	0.952705	0.110769	0.857039	conserved
ENSMUSG00000036644	2110.72	-0.0185427	0.88098	-0.0625322	0.881088	0.0310447	0.959678	conserved
ENSMUSG00000036646	707.607	-0.142248	0.160457	0.0511342	0.965631	-0.286329	0.635743	conserved
ENSMUSG00000031442	1020.16	0.0772236	0.798477	-0.336978	0.304766	0.401661	0.570353	conserved
ENSMUSG00000066829	197.675	-0.0658366	0.785787	0.349023	0.619292	-0.429386	0.501443	conserved
ENSMUSG00000037110	4834.05	-0.140271	0.220626	-0.579932	0.193751	0.464284	0.212357	conserved
ENSMUSG00000048118	499.838	0.206783	0.157815	0.181543	0.656323	0.0406132	0.957489	conserved
ENSMUSG00000031451	448.57	-0.248785	0.359081	0.49078	0.349046	-0.727922	0.542844	conserved
ENSMUSG00000031453	258.623	-0.1126	0.564763	-0.291992	0.733458	0.186535	0.846893	conserved
ENSMUSG00000021262	133.931	-0.0285981	0.90211	-0.328504	0.731151	0.364121	0.578292	conserved
ENSMUSG00000029050	1329.41	0.1894	0.0522613	0.0772094	0.771038	0.110013	0.760674	conserved
ENSMUSG00000091896	534.957	-0.0351419	0.793077	0.0318457	0.984009	0.02471	0.978968	conserved
ENSMUSG00000021190	875.412	0.0569916	0.672748	0.0318169	0.943523	0.0259121	0.961205	conserved
ENSMUSG00000021193	1452.19	-0.0255269	0.803486	-0.0236904	0.945915	0.00565531	0.990413	conserved
ENSMUSG00000021279	2089.47	-0.0257714	0.852645	0.00582577	0.994036	-0.0288553	0.95553	conserved
ENSMUSG00000022552	307.884	-0.139946	0.253376	-0.163581	0.805292	0.00954188	0.98604	conserved
ENSMUSG00000022553	813.461	0.0657608	0.698148	-0.246153	0.733458	0.256638	0.654301	conserved
ENSMUSG00000022556	471.779	0.249732	0.0652239	0.476025	0.446527	-0.195244	0.789553	conserved
ENSMUSG00000022557	601.247	0.0993832	0.525678	0.0576995	0.962071	0.078073	0.943254	conserved
ENSMUSG00000022558	1222.92	-0.21097	0.178919	0.0655289	0.9431	-0.274236	0.640265	conserved
ENSMUSG00000022559	671.034	-0.0142662	0.954158	0.375781	0.222212	-0.4122	0.323022	conserved
ENSMUSG00000035601	120.039	-0.047997	0.824743	-0.0305019	0.976098	-0.0745607	0.940178	conserved
ENSMUSG00000025025	821.777	0.135806	0.372036	-0.188881	0.574425	0.330255	0.353615	conserved
ENSMUSG00000025024	374.614	-0.00592388	0.974972	0.0293697	0.970472	-0.0364219	0.957654	conserved
ENSMUSG00000028018	112.896	-0.17326	0.309036	-0.201509	0.859968	0.05592	0.95197	conserved
ENSMUSG00000029068	2403.63	0.173174	0.199568	0.0219192	0.974188	0.166325	0.793082	conserved
ENSMUSG00000029063	5971.18	-0.187401	0.102782	0.111182	0.399904	-0.29616	0.179892	conserved
ENSMUSG00000032370	426.781	-0.0144319	0.928246	0.0675002	0.910786	-0.0732337	0.904827	conserved
ENSMUSG00000052305	2785.83	0.4177	0.563376	0.00119617	0.995745	0.434639	0.81554	conserved
ENSMUSG00000037938	188.195	0.0135385	0.959068	0.0154856	0.991078	-0.0365935	0.973762	conserved
ENSMUSG00000024644	439.549	0.0589809	0.700845	-0.178325	0.543925	0.239516	0.464581	conserved
ENSMUSG00000024645	795.721	0.167442	0.0785682	0.356851	0.272931	-0.186506	0.596016	conserved
ENSMUSG00000026641	362.162	0.199703	0.154671	0.16822	0.614105	0.0228463	0.973762	conserved
ENSMUSG00000036327	251.26	-0.0725867	0.64519	-0.098134	0.928552	0.0451504	0.958455	conserved
ENSMUSG00000034210	912.739	0.0811495	0.494145	0.0495702	0.954925	0.00930659	0.98604	conserved
ENSMUSG00000045969	267.948	-0.181759	0.282121	-0.140972	0.76444	-0.0452483	0.952931	conserved
ENSMUSG00000028973	3006.19	-0.0673958	0.683756	0.169448	0.579107	-0.210848	0.705931	conserved
ENSMUSG00000028974	304.444	0.139246	0.328573	0.0326496	0.966618	0.101045	0.871301	conserved
ENSMUSG00000028975	462.073	-0.0777872	0.647768	0.142353	0.79189	-0.204451	0.697833	conserved
ENSMUSG00000042462	155.153	-0.0757592	0.706699	-0.268381	0.597974	0.21308	0.695514	conserved
ENSMUSG00000042460	906.995	-0.0463918	0.793099	-0.045766	0.916821	-0.0134243	0.983007	conserved
ENSMUSG00000050567	341.935	0.0804739	0.487808	-0.00471106	0.996382	0.093084	0.87604	conserved
ENSMUSG00000015243	2407.07	-0.0585735	0.824041	-0.0709619	0.962071	-0.0475	0.975319	conserved
ENSMUSG00000020580	1487.35	0.173082	0.24325	-0.196815	0.663546	0.368186	0.439674	conserved
ENSMUSG00000032842	433.509	-0.0716014	0.686927	0.131699	0.828568	-0.228515	0.636704	conserved
ENSMUSG00000009894	416.84	-0.0747573	0.578252	0.128862	0.879502	-0.175933	0.767433	conserved
ENSMUSG00000025035	323.119	-0.205974	0.180281	0.203729	0.665127	-0.406901	0.263888	conserved
ENSMUSG00000021832	1473.2	0.0961518	0.369478	-0.0152163	0.97109	0.110392	0.91567	conserved
ENSMUSG00000021831	676.423	-0.22343	0.060529	-0.696549	0.295143	0.408494	0.499135	conserved
ENSMUSG00000013833	587.935	-0.0908567	0.582678	0.926543	0.210477	-0.872127	0.11166	conserved
ENSMUSG00000002250	752.437	-0.173311	0.192973	-0.276335	0.360329	0.119922	0.846278	conserved
ENSMUSG00000038459	777.472	-0.0410891	0.777191	-0.0294867	0.963216	-0.00411658	0.993363	conserved
ENSMUSG00000033488	353.589	0.192154	0.548597	0.657417	0.245451	-0.49914	0.526603	conserved
ENSMUSG00000049470	2179.38	0.201408	0.212825	-0.0997325	0.839609	0.249475	0.804671	conserved
ENSMUSG00000027865	320.647	0.12029	0.501022	-0.339297	0.461921	0.489251	0.257607	conserved
ENSMUSG00000011158	441.031	-0.0950235	0.479694	-0.0185392	0.988322	-0.0982931	0.902398	conserved
ENSMUSG00000043131	1363.22	0.0757321	0.488009	0.0931292	0.827039	-0.0164545	0.976462	conserved
ENSMUSG00000089872	199.432	-0.0488494	0.783467	-0.159519	0.901172	0.0533363	0.958091	conserved
ENSMUSG00000036940	463.391	0.0404191	0.725429	0.110204	0.817967	-0.0562551	0.908533	conserved
ENSMUSG00000028191	244.482	0.134969	0.398096	0.268436	0.815403	-0.0704617	0.947221	conserved
ENSMUSG00000028195	210.024	-0.223129	0.746086	0.365015	0.629368	-0.545265	0.703155	conserved
ENSMUSG00000028228	1109.1	0.0348827	0.849221	-0.141685	0.860284	0.152017	0.848913	conserved
ENSMUSG00000068134	170.375	-0.0261384	0.917803	-0.297746	0.764169	0.236005	0.768358	conserved
ENSMUSG00000018217	924.374	-0.393994	0.334961	-0.090887	0.815403	-0.301673	0.731438	conserved
ENSMUSG00000059208	1520.68	0.0746692	0.438355	0.0724141	0.943654	-0.0727416	0.925846	conserved
ENSMUSG00000027954	228.687	-0.237696	0.254017	0.052576	0.929192	-0.284747	0.582265	conserved
ENSMUSG00000043279	1211.62	0.0633665	0.627914	0.287501	0.624181	-0.222539	0.646195	conserved
ENSMUSG00000026024	439.788	0.00400309	0.982582	0.104658	0.800485	-0.103198	0.807054	conserved
ENSMUSG00000015461	432.427	0.156796	0.298029	0.126694	0.851025	0.0193657	0.980738	conserved
ENSMUSG00000078861	221.87	-0.0047437	0.983765	-0.0583365	0.959918	0.0204041	0.98604	conserved
ENSMUSG00000015468	859.934	-0.0505459	0.789122	0.0155289	0.988919	-0.049913	0.952796	conserved
ENSMUSG00000040296	392.332	-0.0767709	0.661245	-0.0101443	0.988579	-0.0443449	0.946858	conserved
ENSMUSG00000040740	854.044	0.253914	0.41972	0.46521	0.366706	-0.194064	0.880016	conserved
ENSMUSG00000056167	485.833	0.0101196	0.947975	-0.0461596	0.952705	0.0378043	0.951844	conserved
ENSMUSG00000025278	1249.29	0.0401188	0.807506	0.10739	0.733458	-0.0629775	0.911692	conserved
ENSMUSG00000025277	1050.97	-0.00236236	0.984113	-0.00242483	0.996377	-0.00231115	0.994165	conserved
ENSMUSG00000047213	1602.4	-0.00408517	0.980046	-0.0214963	0.983914	-0.0358354	0.961297	conserved
ENSMUSG00000068015	287.095	-0.0486436	0.761577	-0.0667711	0.913624	0.0428867	0.946313	conserved
ENSMUSG00000063450	2045.6	0.14997	0.353652	-0.104716	0.70856	0.24776	0.775346	conserved
ENSMUSG00000002307	316.713	0.0193969	0.929383	-0.255184	0.62129	0.266287	0.60265	conserved
ENSMUSG00000019907	1093.19	-0.100915	0.458493	0.0183306	0.985192	-0.150452	0.793082	conserved
ENSMUSG00000020359	378.607	0.159142	0.132669	0.269124	0.664652	-0.121697	0.847356	conserved
ENSMUSG00000053483	395.066	-0.0444865	0.809018	-0.245375	0.70727	0.203806	0.745275	conserved
ENSMUSG00000026219	2597.35	0.143838	0.135896	-0.170544	0.61859	0.326896	0.212357	conserved
ENSMUSG00000026213	213.229	-0.0133673	0.9497	-0.0029643	0.996382	-0.0313372	0.973762	conserved
ENSMUSG00000031928	174.214	0.171612	0.213123	-0.0525645	0.962071	0.236065	0.665026	conserved
ENSMUSG00000031921	298.789	0.00958933	0.960633	-0.389644	0.634134	0.346365	0.558275	conserved
ENSMUSG00000038642	87.6214	-0.232465	0.556841	0.209299	0.800903	-0.392918	0.718752	conserved
ENSMUSG00000038646	260.476	0.171811	0.170512	0.121778	0.810186	0.0127019	0.98604	conserved
ENSMUSG00000031691	1028.39	0.169918	0.259858	0.697145	0.37981	-0.455323	0.474483	conserved
ENSMUSG00000031696	1697.52	-0.00721485	0.959584	-0.0474614	0.962071	0.0222822	0.9835	conserved
ENSMUSG00000022244	778.687	-0.0944838	0.554388	-0.0495448	0.904842	-0.0481342	0.941566	conserved
ENSMUSG00000029291	323.008	0.0313761	0.838642	-0.394552	0.345558	0.414904	0.187033	conserved
ENSMUSG00000035597	650.504	-0.0611686	0.724311	-0.602501	0.170126	0.542572	0.1654	conserved
ENSMUSG00000021607	489.958	0.144317	0.338208	0.0706079	0.85888	0.0683273	0.942059	conserved
ENSMUSG00000021606	2821.82	0.0998498	0.526212	0.177403	0.320713	-0.061279	0.93134	conserved
ENSMUSG00000033991	565.011	0.225492	0.0867303	0.211475	0.599522	0.02574	0.972197	conserved
ENSMUSG00000024952	346.218	-0.191819	0.296762	-0.130546	0.860648	-0.0578599	0.946313	conserved
ENSMUSG00000027601	713.931	-0.00768644	0.955449	0.125823	0.79189	-0.134993	0.709845	conserved
ENSMUSG00000005621	903.709	0.176048	0.0828809	0.191329	0.436324	-0.0143164	0.977498	conserved
ENSMUSG00000040506	500.345	0.0935684	0.523546	0.227082	0.79189	-0.093789	0.915941	conserved
ENSMUSG00000057367	418.4	0.09284	0.55387	-0.00912167	0.995218	0.076601	0.94399	conserved
ENSMUSG00000003660	2663.68	0.0498735	0.743247	0.149244	0.436283	-0.0927355	0.904827	conserved
ENSMUSG00000042203	354.85	0.165214	0.156328	0.217201	0.634134	-0.0642405	0.922331	conserved
ENSMUSG00000030064	99.9809	-0.0163538	0.970473	-0.632143	0.353735	0.507038	0.552721	conserved
ENSMUSG00000025200	162.778	0.202839	0.126836	-0.0270855	0.984009	0.283373	0.595164	conserved
ENSMUSG00000000374	1662.01	-0.0086582	0.937885	-0.270341	0.807486	0.239418	0.725879	conserved
ENSMUSG00000022003	195.685	-0.0432976	0.809258	0.317963	0.61859	-0.287353	0.563983	conserved
ENSMUSG00000022000	740.461	0.190855	0.241882	0.0804966	0.901631	0.116445	0.867628	conserved
ENSMUSG00000022008	482.666	0.081887	0.573399	0.511667	0.0999651	-0.419451	0.393822	conserved
ENSMUSG00000022009	91.7832	0.112271	0.589835	-0.0374949	0.971504	0.172227	0.807805	conserved
ENSMUSG00000052384	78.664	-0.105473	0.729557	-0.465612	0.6455	0.355611	0.712228	conserved
ENSMUSG00000039100	2031.42	-0.0689263	0.672214	-0.0349066	0.931902	-0.0473782	0.943803	conserved
ENSMUSG00000023845	2394.78	0.0574993	0.823314	0.227776	0.212874	-0.160986	0.846278	conserved
ENSMUSG00000028096	315.563	0.0603282	0.667876	0.283478	0.681034	-0.180914	0.738773	conserved
ENSMUSG00000028093	620.672	0.00858477	0.960347	0.0278942	0.984009	-0.0865166	0.923617	conserved
ENSMUSG00000052928	412.552	0.00360824	0.98171	-0.209439	0.814414	0.215713	0.713587	conserved
ENSMUSG00000022820	2072	0.214302	0.235363	0.254233	0.118198	-0.0265199	0.980977	conserved
ENSMUSG00000022828	291.617	0.0776456	0.575311	0.0499657	0.962071	0.0440005	0.955522	conserved
ENSMUSG00000032849	743.241	0.0577623	0.914326	0.159826	0.71945	-0.0920434	0.94248	conserved
ENSMUSG00000027374	1504.62	0.126992	0.379175	-0.101098	0.917142	0.103556	0.919071	conserved
ENSMUSG00000096403	108.261	0.277878	0.181845	-0.559885	0.330251	0.751556	0.13007	conserved
ENSMUSG00000033713	1766.76	-0.193025	0.201565	-0.0713761	0.870429	-0.116987	0.845986	conserved
ENSMUSG00000079334	578.073	0.286337	0.188592	0.14209	0.637447	0.140851	0.829971	conserved
ENSMUSG00000037410	405.051	-0.308296	0.0678637	-0.5076	0.466568	0.162453	0.861426	conserved
ENSMUSG00000037416	1000.51	0.0346694	0.86982	0.0134519	0.983577	0.0120757	0.98549	conserved
ENSMUSG00000037415	646.714	0.0223922	0.875866	0.010871	0.991407	-0.0105291	0.985811	conserved
ENSMUSG00000027953	311.891	-0.0180675	0.900433	-0.125254	0.881088	0.106773	0.866998	conserved
ENSMUSG00000027952	2049.67	0.0666626	0.856765	0.217012	0.303054	-0.138873	0.906266	conserved
ENSMUSG00000027957	628.694	-0.236805	0.067469	0.102637	0.802599	-0.353143	0.434906	conserved
ENSMUSG00000031714	291.059	-0.0202921	0.937587	0.227228	0.856384	-0.259775	0.754294	conserved
ENSMUSG00000031715	965.851	0.117694	0.338408	-0.0488071	0.965402	0.151031	0.869518	conserved
ENSMUSG00000031711	265.523	-0.142672	0.469145	0.0240445	0.98367	-0.16044	0.827796	conserved
ENSMUSG00000023019	161978	0.126784	0.268851	0.0906606	0.0808616	0.0467955	0.96279	conserved
ENSMUSG00000024561	601.516	0.0571046	0.668321	0.133428	0.747593	-0.077971	0.891478	conserved
ENSMUSG00000034290	2904.9	-0.138914	0.20176	-0.0224316	0.974533	-0.117565	0.815017	conserved
ENSMUSG00000034292	193.598	0.117108	0.378411	-0.0199738	0.985255	0.120736	0.849258	conserved
ENSMUSG00000024560	744.804	0.106057	0.394951	-0.0285532	0.959918	0.154524	0.720847	conserved
ENSMUSG00000046785	821.625	-0.052635	0.750204	-0.134135	0.733708	0.040209	0.960513	conserved
ENSMUSG00000042202	748.253	0.00666748	0.970961	0.0544761	0.887997	-0.0629082	0.924455	conserved
ENSMUSG00000042207	452.487	0.0167803	0.929814	0.497268	0.396437	-0.486699	0.251483	conserved
ENSMUSG00000032434	827.782	-0.160914	0.10225	-0.0960197	0.75748	-0.0755017	0.925846	conserved
ENSMUSG00000032435	532.066	0.012238	0.938866	-0.00353011	0.996382	0.00737014	0.989078	conserved
ENSMUSG00000032431	621.052	0.0759651	0.729557	-0.178344	0.43738	0.253633	0.570885	conserved
ENSMUSG00000018900	1066.06	-0.127409	0.42273	0.172222	0.390509	-0.295209	0.459705	conserved
ENSMUSG00000024566	889.298	0.110458	0.299655	0.575758	0.0690476	-0.457227	0.118158	conserved
ENSMUSG00000024563	790.339	-0.145308	0.0703376	-0.00788028	0.991399	-0.137737	0.868296	conserved
ENSMUSG00000000171	9745.49	-0.105927	0.544489	0.151233	0.394065	-0.267384	0.458077	conserved
ENSMUSG00000027030	181.771	0.284098	0.27062	0.806862	0.134794	-0.427648	0.586221	conserved
ENSMUSG00000000826	2143.39	-0.0516945	0.589128	-0.137912	0.562248	0.0883487	0.763686	conserved
ENSMUSG00000057440	625.858	0.16171	0.202747	0.0916613	0.845264	0.0453029	0.946313	conserved
ENSMUSG00000054364	2673.4	0.210647	0.319455	0.200326	0.219571	0.0554555	0.972156	conserved
ENSMUSG00000066900	1762.77	0.177725	0.10489	0.0718966	0.82576	0.105918	0.821935	conserved
ENSMUSG00000030609	282.606	0.256326	0.0950545	-0.400484	0.566126	0.60384	0.179892	conserved
ENSMUSG00000001707	144.15	0.223585	0.273902	0.23697	0.827039	0.0604726	0.95766	conserved
ENSMUSG00000037652	798.052	0.102749	0.594959	0.147305	0.70727	-0.0275142	0.974857	conserved
ENSMUSG00000022614	496.075	0.0650533	0.73438	0.0297931	0.981335	0.0384027	0.971041	conserved
ENSMUSG00000029640	801.257	-0.0663892	0.511079	0.0753082	0.865073	-0.130513	0.70323	conserved
ENSMUSG00000022610	238.581	0.00565659	0.974836	0.163013	0.849669	-0.192289	0.738773	conserved
ENSMUSG00000029649	592.765	-0.026402	0.909977	0.0577291	0.88843	-0.0799837	0.902398	conserved
ENSMUSG00000029648	3858.25	-0.0136536	0.937879	-0.0815999	0.682988	0.0645287	0.885639	conserved
ENSMUSG00000038172	273.373	-0.281213	0.205702	0.17399	0.87289	-0.517293	0.635969	conserved
ENSMUSG00000038175	531.656	0.202837	0.365356	0.244662	0.418075	-0.0340916	0.971616	conserved
ENSMUSG00000052446	275.331	-0.0251942	0.89441	0.408033	0.569559	-0.442529	0.573764	conserved
ENSMUSG00000052229	159.838	-0.0122472	0.966964	-0.0809941	0.948944	0.0765969	0.944914	conserved
ENSMUSG00000053175	429.852	0.0392224	0.916426	0.036465	0.951957	-0.0128808	0.986786	conserved
ENSMUSG00000024767	527.327	0.0314455	0.823946	-0.132535	0.806035	0.16431	0.712228	conserved
ENSMUSG00000026727	759.743	0.10862	0.400938	0.0768527	0.910988	0.00618184	0.993063	conserved
ENSMUSG00000036241	1643.78	0.0543963	0.564932	0.0442148	0.913624	-0.00520067	0.988765	conserved
ENSMUSG00000086290	85.998	-0.328298	0.0990725	-0.53554	0.334313	0.219295	0.750856	conserved
ENSMUSG00000032609	194.631	0.303841	0.117438	0.434729	0.593225	-0.0939501	0.935806	conserved
ENSMUSG00000026181	897.717	-0.163643	0.0742621	0.199812	0.614105	-0.347425	0.288636	conserved
ENSMUSG00000006418	473.719	-0.032357	0.80455	0.407208	0.22456	-0.426611	0.115868	conserved
ENSMUSG00000024456	1255.19	-0.101227	0.408867	-0.183387	0.663705	0.0969556	0.857039	conserved
ENSMUSG00000074064	2293.93	-0.0847653	0.644689	0.236062	0.195523	-0.31394	0.600738	conserved
ENSMUSG00000029328	1746	0.0527914	0.710247	-0.131013	0.6455	0.189659	0.616375	conserved
ENSMUSG00000034485	739.244	0.0200218	0.935013	-0.278366	0.210693	0.297098	0.469466	conserved
ENSMUSG00000034484	1154.73	-0.0804964	0.576134	0.103172	0.720865	-0.192928	0.625026	conserved
ENSMUSG00000035284	1856.16	-0.0801643	0.714213	-0.163125	0.869031	0.0072695	0.996035	conserved
ENSMUSG00000042502	502.309	0.00248508	0.988163	0.391241	0.411903	-0.379252	0.263888	conserved
ENSMUSG00000002413	721.666	-0.0421657	0.827598	0.182806	0.815403	-0.179996	0.849258	conserved
ENSMUSG00000050199	485.242	0.0168837	0.909054	0.367863	0.580991	-0.33138	0.466705	conserved
ENSMUSG00000024981	13858.8	-0.269324	0.4572	0.0922073	0.388306	-0.353337	0.570353	conserved
ENSMUSG00000058690	3813.72	0.222314	0.597425	-0.494577	0.0821353	0.699481	0.334596	conserved
ENSMUSG00000024241	942.805	0.171332	0.176221	0.485406	0.326616	-0.283049	0.582218	conserved
ENSMUSG00000056692	4860.01	-0.138813	0.0583929	0.307247	0.292091	-0.448438	0.105692	conserved
ENSMUSG00000030610	198.964	0.0709273	0.725429	0.100314	0.943289	0.0254289	0.980977	conserved
ENSMUSG00000016181	190.268	-0.123872	0.473991	-0.0202651	0.98764	-0.0889075	0.9316	conserved
ENSMUSG00000062762	1812.26	0.0367638	0.807973	0.0746196	0.869031	-0.0382078	0.944914	conserved
ENSMUSG00000036087	1301.77	0.0498034	0.736487	-0.130514	0.803528	0.182858	0.663969	conserved
ENSMUSG00000022235	411.261	-0.179525	0.459633	0.308002	0.713613	-0.501328	0.439532	conserved
ENSMUSG00000049339	1129.72	-0.0293636	0.872106	-0.227183	0.695336	0.218675	0.745235	conserved
ENSMUSG00000030034	119.693	0.139562	0.479694	0.214237	0.85888	-0.0547455	0.961173	conserved
ENSMUSG00000037022	1428.45	-0.128182	0.195836	-0.182419	0.56755	0.0612769	0.896011	conserved
ENSMUSG00000020935	213.124	0.140841	0.429283	0.147467	0.859968	-0.0166984	0.9835	conserved
ENSMUSG00000063179	351.276	-0.15671	0.317977	-0.073885	0.881088	-0.0779033	0.906266	conserved
ENSMUSG00000039512	1484.27	-0.125976	0.193392	0.00159421	0.996382	-0.123548	0.700133	conserved
ENSMUSG00000031075	1820.87	-0.0949148	0.602424	0.142509	0.794146	-0.246261	0.685048	conserved
ENSMUSG00000022799	1496.59	-0.0628376	0.667484	0.0755707	0.885164	-0.109496	0.849258	conserved
ENSMUSG00000021687	484.928	0.000893982	0.996325	-0.0767987	0.940309	0.0342447	0.967153	conserved
ENSMUSG00000021686	569.152	0.178642	0.139559	-0.200437	0.61301	0.379505	0.173401	conserved
ENSMUSG00000022426	1151.53	0.140417	0.155888	-0.0114907	0.983731	0.135765	0.769341	conserved
ENSMUSG00000022428	161.658	0.141755	0.437269	-0.0444468	0.962071	0.205677	0.725668	conserved
ENSMUSG00000042744	1742.91	0.171403	0.190024	-0.27773	0.538741	0.47262	0.163695	conserved
ENSMUSG00000020483	2925.16	0.0831375	0.400324	-0.0361374	0.863234	0.123244	0.678937	conserved
ENSMUSG00000020154	3771.44	-0.0416519	0.858431	-0.100727	0.562296	0.047988	0.963628	conserved
ENSMUSG00000020152	1564.63	0.0656519	0.437432	0.0395106	0.867718	0.0273508	0.946313	conserved
ENSMUSG00000075232	375.944	-0.155726	0.348357	0.0191508	0.987331	-0.193528	0.773528	conserved
__ambiguous	2.06933e+06	-0.00203785	0.994418	0.022885	0.691293	-0.0225061	0.966529	conserved
ENSMUSG00000033004	1458.11	0.130746	0.517344	0.0424678	0.901631	0.0816904	0.89625	conserved
ENSMUSG00000033009	428.783	0.0722112	0.593626	0.277568	0.691041	-0.204275	0.723554	conserved
ENSMUSG00000029823	3842.6	-0.157663	0.152066	-0.00321384	0.996382	-0.220783	0.915389	conserved
ENSMUSG00000006599	560.592	-0.0147781	0.927929	-0.0957695	0.738349	0.0950244	0.859631	conserved
ENSMUSG00000074743	712.008	0.00699183	0.97087	0.196287	0.698569	-0.187354	0.705931	conserved
ENSMUSG00000074746	591.089	-0.0746824	0.535517	-0.33006	0.509089	0.266874	0.509789	conserved
ENSMUSG00000046096	681.36	0.13089	0.210186	0.212808	0.597216	-0.0877344	0.86645	conserved
ENSMUSG00000074748	806.254	0.140175	0.0678637	0.00911969	0.990319	0.135805	0.703568	conserved
ENSMUSG00000052299	900.189	0.0360668	0.822952	0.254715	0.237955	-0.216902	0.490917	conserved
ENSMUSG00000015501	986.14	0.0703987	0.585464	-0.344708	0.117419	0.426839	0.0835914	conserved
ENSMUSG00000002625	819.353	0.0737007	0.55387	-0.163391	0.765524	0.232454	0.636704	conserved
ENSMUSG00000018143	302.088	-0.0563458	0.801402	-0.115165	0.928332	0.0583506	0.959678	conserved
ENSMUSG00000041040	467.126	-0.186059	0.337876	0.482955	0.478269	-0.591694	0.257872	conserved
ENSMUSG00000000088	4310.14	0.024489	0.926126	0.0539779	0.610035	-0.0104363	0.992072	conserved
ENSMUSG00000040396	548.482	-0.0153902	0.923149	0.215951	0.772796	-0.223703	0.679354	conserved
ENSMUSG00000040028	839.233	0.0790842	0.426081	-0.0565049	0.951809	0.0884018	0.89625	conserved
ENSMUSG00000025968	12795.5	0.0407704	0.662433	0.680823	0.228365	-0.572223	0.127163	conserved
ENSMUSG00000021945	685.975	0.156174	0.318596	-0.276037	0.559852	0.386169	0.446549	conserved
ENSMUSG00000062519	318.507	-0.0634622	0.742067	-0.299337	0.599219	0.216394	0.725668	conserved
ENSMUSG00000033799	412.906	0.282018	0.117189	0.316841	0.397111	-0.0192789	0.98604	conserved
ENSMUSG00000023094	475.024	0.0105023	0.96426	0.533617	0.117595	-0.497011	0.33238	conserved
ENSMUSG00000038072	448.971	0.15087	0.162465	0.103072	0.911913	0.0467639	0.952409	conserved
ENSMUSG00000030269	464.923	-0.219835	0.122145	0.0886375	0.929638	-0.301778	0.610142	conserved
ENSMUSG00000030263	145.158	0.0114155	0.956912	-0.0638662	0.959207	0.038441	0.963628	conserved
ENSMUSG00000029777	2534.3	-0.084394	0.472052	-0.177594	0.557032	0.0816721	0.871301	conserved
ENSMUSG00000029647	645.41	0.0264231	0.882128	0.265509	0.637447	-0.24541	0.597857	conserved
ENSMUSG00000042286	585.923	0.154704	0.495363	0.374992	0.320713	-0.240804	0.841817	conserved
ENSMUSG00000001844	445.869	-0.141104	0.162049	0.0665931	0.885164	-0.206048	0.526715	conserved
ENSMUSG00000001847	2754.82	0.0722859	0.347252	-0.00596174	0.988322	0.0816214	0.883891	conserved
ENSMUSG00000006818	14101.2	-0.103855	0.298072	-0.0975878	0.282361	-0.00672496	0.983881	conserved
ENSMUSG00000075000	86.3839	0.164735	0.725559	0.37144	0.640559	-0.312696	0.823434	conserved
ENSMUSG00000031875	132.708	-0.0896008	0.600315	-0.195886	0.859923	0.173367	0.829652	conserved
ENSMUSG00000026342	368.237	0.140407	0.256797	0.226994	0.695888	-0.0639724	0.932139	conserved
ENSMUSG00000007038	357.319	-0.0351869	0.839337	-0.0123954	0.985076	-0.0372095	0.951654	conserved
ENSMUSG00000007036	923.387	-0.0521775	0.700845	-0.367985	0.186041	0.311044	0.253661	conserved
ENSMUSG00000046111	233.941	-0.0984861	0.691174	0.0326067	0.974533	-0.0834203	0.944914	conserved
ENSMUSG00000001472	3883.05	0.054125	0.436702	0.146278	0.599119	-0.08909	0.7686	conserved
ENSMUSG00000001785	237.393	0.211656	0.0600859	0.110967	0.821733	0.111989	0.799147	conserved
ENSMUSG00000002871	236.252	-0.243335	0.0526685	-0.237862	0.757697	0.0254747	0.978968	conserved
ENSMUSG00000022124	1126.29	-0.175052	0.146588	-0.0483178	0.870437	-0.125936	0.757083	conserved
ENSMUSG00000022122	541.359	-0.204349	0.233804	-0.499554	0.270984	0.288395	0.611811	conserved
ENSMUSG00000051403	1880.64	-0.0732916	0.547811	0.0420241	0.943523	-0.108912	0.847356	conserved
ENSMUSG00000025736	259.638	-0.109621	0.584349	0.517477	0.432512	-0.614592	0.21009	conserved
ENSMUSG00000025477	1067.67	0.0118646	0.919974	0.0960846	0.82315	-0.0877598	0.850365	conserved
ENSMUSG00000039220	782.034	0.227243	0.229457	0.438651	0.43037	-0.224884	0.763686	conserved
ENSMUSG00000035941	422.422	0.0561057	0.72019	0.076456	0.879266	-0.039602	0.947391	conserved
ENSMUSG00000022905	1226.57	-0.102309	0.296722	0.0382905	0.943523	-0.113543	0.758944	conserved
ENSMUSG00000039914	2909.81	-0.109323	0.439352	-0.0949431	0.851615	0.00803746	0.993063	conserved
ENSMUSG00000019838	827.557	-0.0220736	0.890133	0.180579	0.554439	-0.19963	0.560081	conserved
ENSMUSG00000019832	39.4283	0.0363932	0.930403	-0.588715	0.396057	0.648352	0.498338	conserved
ENSMUSG00000020220	3624.94	0.0690814	0.699665	0.0331819	0.951809	-0.0195599	0.985608	conserved
ENSMUSG00000033454	254.316	-0.133904	0.431867	-0.734675	0.299747	0.469263	0.425506	conserved
ENSMUSG00000026103	504.913	-0.0415883	0.83772	0.458402	0.331428	-0.442738	0.29979	conserved
ENSMUSG00000026104	374.81	0.159841	0.272479	-0.41926	0.644852	0.583624	0.250963	conserved
ENSMUSG00000060862	273.938	0.212446	0.181631	0.150362	0.85143	0.0542502	0.952796	conserved
ENSMUSG00000049755	467.919	-0.196718	0.0575716	-0.162954	0.870437	0.0332705	0.972197	conserved
ENSMUSG00000026811	1893.87	0.129433	0.467105	0.0607775	0.880977	0.0654365	0.929948	conserved
ENSMUSG00000026810	257.859	0.0585441	0.730971	-0.00964066	0.988408	0.0709546	0.904827	conserved
ENSMUSG00000026812	632.125	0.166215	0.306225	-0.00328481	0.996382	0.172255	0.78029	conserved
ENSMUSG00000024769	222.67	0.126248	0.408239	-0.0688885	0.947845	0.095364	0.92714	conserved
ENSMUSG00000028413	1303.09	-0.0722186	0.695676	-0.252846	0.617075	0.180295	0.760674	conserved
ENSMUSG00000028412	1565.21	-0.0908652	0.433392	0.0277222	0.974533	-0.120889	0.843809	conserved
ENSMUSG00000048406	198.783	-0.20784	0.296565	-0.582372	0.12415	0.339555	0.5454	conserved
ENSMUSG00000042323	1062.43	-0.0508103	0.778466	-0.0446607	0.954925	0.0213302	0.98604	conserved
ENSMUSG00000044864	665.657	0.053465	0.788315	-0.115378	0.860648	0.123706	0.872241	conserved
ENSMUSG00000032264	216.134	0.0611364	0.706051	-0.626187	0.364833	0.678516	0.135633	conserved
ENSMUSG00000059439	516.156	0.0431569	0.818572	-0.0836214	0.952023	0.230771	0.758944	conserved
ENSMUSG00000059436	793.45	-0.228716	0.199303	-0.321887	0.375171	0.0697906	0.94258	conserved
ENSMUSG00000041740	5254.39	0.0234039	0.803177	-0.0922462	0.61301	0.122299	0.629992	conserved
ENSMUSG00000000902	644.403	0.134777	0.146109	0.218808	0.670143	-0.0605934	0.927368	conserved
ENSMUSG00000057561	1661.57	-0.175257	0.286894	-0.146312	0.8973	-0.0863505	0.94399	conserved
ENSMUSG00000004268	572.638	0.121791	0.453623	-0.214291	0.695189	0.325471	0.499679	conserved
ENSMUSG00000051391	14809.4	0.0688869	0.465507	0.0633008	0.656323	0.0040159	0.994165	conserved
ENSMUSG00000043190	350.456	-0.161635	0.200892	0.0347039	0.971915	-0.177375	0.758944	conserved
ENSMUSG00000020776	272.918	0.0453883	0.747663	0.0240307	0.985076	-0.0118612	0.98604	conserved
ENSMUSG00000009575	1358.51	-0.139107	0.271379	-0.0629616	0.952818	-0.0965009	0.932139	conserved
ENSMUSG00000045875	1806.53	0.328193	0.0745082	-0.00900384	0.994036	0.285054	0.700431	conserved
ENSMUSG00000091498	652.719	0.467061	0.0700251	0.481195	0.117137	-0.0539236	0.962961	conserved
ENSMUSG00000037754	474.8	0.0320221	0.834843	-0.221007	0.593225	0.237761	0.555767	conserved
ENSMUSG00000039599	905.748	-0.0539074	0.594599	0.0878919	0.860747	-0.135254	0.777951	conserved
ENSMUSG00000022710	1801.55	0.0688166	0.470835	-0.0504704	0.906599	0.109761	0.743427	conserved
ENSMUSG00000028653	442.562	-0.101368	0.638755	-0.0535777	0.9578	-0.0435014	0.961173	conserved
ENSMUSG00000028382	1485.89	0.0324874	0.890002	0.00449239	0.995218	0.0302979	0.972156	conserved
ENSMUSG00000028381	210.745	-0.013566	0.959238	0.253926	0.724732	-0.275028	0.665026	conserved
ENSMUSG00000020380	224.097	-0.0278454	0.920455	0.111723	0.918991	-0.0810137	0.946313	conserved
ENSMUSG00000004069	5955.51	-0.152657	0.149994	0.00779194	0.974188	-0.155117	0.646195	conserved
ENSMUSG00000031627	402.456	0.188166	0.134329	0.272668	0.770778	-0.0762111	0.941327	conserved
ENSMUSG00000029247	2567.41	0.103891	0.151478	0.0777386	0.6455	0.0249557	0.94168	conserved
ENSMUSG00000046671	1419.16	-0.148659	0.0816687	0.00565208	0.995218	-0.152863	0.721804	conserved
ENSMUSG00000061731	526.4	-0.110178	0.296565	-0.211266	0.638551	0.0792847	0.887686	conserved
ENSMUSG00000035011	2380.55	0.00254239	0.989013	-0.184994	0.752527	0.216122	0.694369	conserved
ENSMUSG00000075470	881.12	0.0346297	0.877302	0.111117	0.754386	-0.0714981	0.929948	conserved
ENSMUSG00000045092	1362.27	-0.043864	0.892353	-0.223321	0.409606	0.17695	0.809461	conserved
ENSMUSG00000045095	273.171	0.18924	0.10432	0.0883901	0.933525	0.125241	0.860526	conserved
ENSMUSG00000032540	1428.5	0.123643	0.27062	-0.0624255	0.827039	0.196449	0.563496	conserved
ENSMUSG00000041957	252.221	0.213258	0.274372	-0.108198	0.905585	0.374635	0.600593	conserved
ENSMUSG00000061589	2347.52	0.145196	0.411279	0.127017	0.880487	0.00475167	0.994165	conserved
ENSMUSG00000018861	340.308	0.059218	0.709074	0.113053	0.928332	-0.0959874	0.926881	conserved
ENSMUSG00000037270	839.794	-0.152565	0.352693	-0.6621	0.150888	0.43805	0.494758	conserved
ENSMUSG00000078578	3616.12	-0.00165582	0.993313	-0.0834202	0.859968	0.0854519	0.872565	conserved
ENSMUSG00000042178	208.199	0.0153836	0.946266	-0.375722	0.637559	0.424948	0.430944	conserved
ENSMUSG00000028029	281.948	0.0560299	0.800242	0.260675	0.409606	-0.194855	0.71892	conserved
ENSMUSG00000028024	248.973	0.287512	0.27176	0.342961	0.446431	-0.0382746	0.974857	conserved
ENSMUSG00000028771	709.944	0.121495	0.377961	-0.179727	0.736132	0.31062	0.570353	conserved
ENSMUSG00000048924	275.316	-0.182163	0.247922	0.146237	0.74855	-0.314679	0.487743	conserved
ENSMUSG00000071226	647.118	-0.165681	0.243936	-0.218663	0.737668	0.067752	0.935131	conserved
ENSMUSG00000024613	314.984	0.0202424	0.90453	-0.145077	0.785932	0.184954	0.641215	conserved
ENSMUSG00000026610	880.838	-0.0100692	0.960186	-0.137939	0.910786	0.0585568	0.954403	conserved
ENSMUSG00000039852	3730.75	-0.19594	0.108922	-0.0952499	0.61859	-0.0940595	0.843809	conserved
ENSMUSG00000042997	458.457	0.0475444	0.781156	0.115369	0.832742	-0.0914621	0.89015	conserved
ENSMUSG00000040848	1253.94	-0.0468951	0.748193	0.442826	0.550227	-0.58259	0.154069	conserved
ENSMUSG00000006705	202.804	-0.0900345	0.670475	0.0728596	0.935886	-0.132683	0.879084	conserved
ENSMUSG00000003363	501.576	0.0690753	0.651049	0.164397	0.805292	-0.103238	0.877894	conserved
ENSMUSG00000047866	3759.39	-0.0838709	0.421581	-0.0941053	0.685709	0.0135497	0.975798	conserved
ENSMUSG00000034248	306.198	0.170677	0.209819	0.491997	0.0865137	-0.321893	0.454154	conserved
ENSMUSG00000034243	1781.68	-0.0637167	0.759008	-0.283339	0.127446	0.22281	0.64743	conserved
ENSMUSG00000008859	1586.31	0.0259455	0.890239	-0.0519542	0.954925	0.108988	0.896011	conserved
ENSMUSG00000017132	1151.59	-0.0360946	0.776685	0.252661	0.0957493	-0.288736	0.178022	conserved
ENSMUSG00000040407	1275.8	0.105956	0.580723	-0.0216241	0.965942	0.153651	0.865539	conserved
ENSMUSG00000000708	1803.63	-0.0834756	0.394666	-0.129373	0.65672	0.048824	0.927368	conserved
ENSMUSG00000006281	1569.06	-0.0320526	0.848858	0.848535	0.189533	-0.79497	0.0511099	conserved
ENSMUSG00000041852	848.359	0.0174625	0.924556	0.0895963	0.904842	-0.0573196	0.942636	conserved
ENSMUSG00000040105	790.186	-0.0833788	0.693034	-0.19792	0.449564	0.120167	0.848913	conserved
ENSMUSG00000032329	645.743	0.0167135	0.916426	0.0133202	0.986853	0.00939481	0.98604	conserved
ENSMUSG00000067288	1115.17	0.0617864	0.816081	-0.228199	0.217431	0.286628	0.536421	conserved
ENSMUSG00000029705	1695.39	0.0232209	0.859228	-0.299001	0.645	0.330349	0.430248	conserved
ENSMUSG00000099083	1166.86	0.0860673	0.601436	-0.128994	0.849918	0.189842	0.746803	conserved
ENSMUSG00000033364	214.186	-0.129458	0.529834	-0.609663	0.187022	0.489627	0.318883	conserved
ENSMUSG00000096054	2046.56	0.124266	0.472052	0.123154	0.612378	0.00894458	0.98604	conserved
ENSMUSG00000021868	1201.92	-0.0749272	0.605263	0.257259	0.0720517	-0.341261	0.300702	conserved
ENSMUSG00000038736	139.842	-0.137237	0.484417	-0.436187	0.477799	0.244591	0.716541	conserved
ENSMUSG00000049421	549.27	0.0806924	0.542512	-0.321427	0.113429	0.457268	0.343986	conserved
ENSMUSG00000030101	508.84	-0.0620694	0.568255	-0.0285417	0.964662	-0.0352817	0.951844	conserved
ENSMUSG00000027854	664.572	0.0185904	0.882104	0.225945	0.524926	-0.185412	0.701278	conserved
ENSMUSG00000031858	1151.42	0.0477806	0.671298	-0.424797	0.209527	0.485707	0.0610383	conserved
ENSMUSG00000023572	443.376	-0.0370048	0.779561	-0.163839	0.808465	0.130003	0.818576	conserved
ENSMUSG00000026895	3725.31	0.0286109	0.875938	-0.00288702	0.99422	0.0440843	0.951569	conserved
ENSMUSG00000039463	674.174	-0.0398544	0.80286	0.0131766	0.988408	-0.0569827	0.942059	conserved
ENSMUSG00000032194	1104.63	-0.217061	0.0538864	-0.173144	0.498674	-0.0566235	0.945504	conserved
ENSMUSG00000032198	1305.16	0.0450841	0.749398	0.0593607	0.880487	-0.0175238	0.977216	conserved
ENSMUSG00000024797	343.358	-0.0548306	0.801301	0.0299317	0.974104	-0.0585403	0.951569	conserved
ENSMUSG00000030849	234.319	0.212737	0.390537	0.0468766	0.963216	0.159947	0.869348	conserved
ENSMUSG00000026796	150.148	-0.236064	0.459588	0.449328	0.429094	-0.656256	0.294223	conserved
ENSMUSG00000026792	422.415	0.139796	0.351654	0.0752462	0.885164	0.0735779	0.92057	conserved
ENSMUSG00000022853	1377.02	-0.308807	0.246651	-0.490504	0.15014	0.12802	0.930251	conserved
ENSMUSG00000026790	448.684	0.155397	0.0942376	0.0910208	0.943289	0.108909	0.896229	conserved
ENSMUSG00000026425	538.734	0.113718	0.403945	-0.512027	0.506324	0.666611	0.14362	conserved
ENSMUSG00000047126	4359.53	-0.0532174	0.691062	0.0762553	0.860648	-0.15553	0.76708	conserved
ENSMUSG00000047123	256.068	0.0546316	0.753499	-0.112444	0.794146	0.170021	0.713587	conserved
ENSMUSG00000020661	741.044	-0.0844201	0.544861	0.023212	0.985076	-0.133912	0.856458	conserved
ENSMUSG00000014349	541.744	-0.00384195	0.980568	-0.0551869	0.951056	0.0335409	0.960126	conserved
ENSMUSG00000017493	531.868	-0.0264652	0.947995	0.141866	0.733458	-0.17214	0.859631	conserved
ENSMUSG00000079104	136.99	-0.120197	0.574848	-0.283312	0.69812	0.213385	0.779984	conserved
ENSMUSG00000055447	898.006	-0.16933	0.243151	-0.184951	0.63756	0.0162864	0.980977	conserved
ENSMUSG00000040732	346.891	-0.00424586	0.983576	-0.097725	0.883878	0.0729566	0.920917	conserved
ENSMUSG00000040738	299.772	0.258165	0.0582166	0.179549	0.820229	0.0392069	0.961205	conserved
ENSMUSG00000052144	1286.95	0.130577	0.162589	0.0245895	0.964162	0.115812	0.759771	conserved
ENSMUSG00000025225	265.405	0.10668	0.498988	-0.0201362	0.984009	0.14532	0.826312	conserved
ENSMUSG00000023971	259.435	-0.147748	0.2505	0.214848	0.575343	-0.346585	0.212264	conserved
ENSMUSG00000023973	314.97	-0.12053	0.323866	-0.251258	0.82315	0.16253	0.848913	conserved
ENSMUSG00000024404	1597.66	0.113825	0.269656	0.163638	0.721521	-0.0528573	0.931467	conserved
ENSMUSG00000019975	346.253	0.193439	0.176124	-0.0441051	0.954847	0.264381	0.590659	conserved
ENSMUSG00000063480	492.307	0.256682	0.0517846	0.119506	0.856384	0.103143	0.880599	conserved
ENSMUSG00000020308	208.916	-0.122475	0.577384	-0.155219	0.826616	0.0940575	0.927368	conserved
ENSMUSG00000030315	1159.76	0.251155	0.146588	0.170378	0.665127	0.136572	0.896011	conserved
ENSMUSG00000030316	172.466	0.184829	0.34309	0.200244	0.829791	-0.00288269	0.995779	conserved
ENSMUSG00000026914	1057.89	0.172322	0.104226	0.251632	0.513744	-0.0219092	0.97667	conserved
ENSMUSG00000026917	422.204	-0.074092	0.615811	0.225604	0.708037	-0.294757	0.501443	conserved
ENSMUSG00000035093	3101.63	-0.0701473	0.672214	0.0191973	0.962071	-0.085877	0.86645	conserved
ENSMUSG00000008429	834.854	0.0591783	0.597094	-0.245493	0.534973	0.320351	0.236722	conserved
ENSMUSG00000028518	957.495	0.12291	0.310281	-0.528299	0.260493	0.626028	0.0652767	conserved
ENSMUSG00000028517	1425.04	-0.0122275	0.939215	0.188714	0.514478	-0.195997	0.568427	conserved
ENSMUSG00000042042	278.075	0.00937885	0.959584	0.052321	0.962071	-0.029019	0.974857	conserved
ENSMUSG00000050017	1136.63	-0.00491842	0.977123	0.160674	0.541232	-0.170623	0.641215	conserved
ENSMUSG00000027639	472.93	-0.0271567	0.884597	0.168217	0.736132	-0.164937	0.775346	conserved
ENSMUSG00000027637	999.293	0.0537058	0.801705	0.0527157	0.873395	0.0554595	0.974857	conserved
ENSMUSG00000027634	3408.67	0.0572131	0.577455	-0.101546	0.366811	0.159742	0.447968	conserved
ENSMUSG00000027630	664.889	-0.234613	0.27327	-0.304189	0.444171	0.0537932	0.95197	conserved
ENSMUSG00000047084	381.006	0.0431914	0.768341	0.317999	0.27401	-0.280609	0.3386	conserved
ENSMUSG00000046027	433.889	0.132083	0.499952	-0.153113	0.866776	0.300901	0.649032	conserved
ENSMUSG00000054072	149.631	-0.0954765	0.808944	0.412659	0.435571	-0.530962	0.582537	conserved
ENSMUSG00000037149	942.123	0.188667	0.0546727	0.505766	0.0762643	-0.317531	0.313337	conserved
ENSMUSG00000037148	359.257	-0.0313231	0.882104	-0.48999	0.456636	0.353595	0.552984	conserved
ENSMUSG00000039652	857.64	0.0514881	0.818572	0.181751	0.785932	-0.107302	0.907904	conserved
ENSMUSG00000065990	1425.46	0.107955	0.534295	0.130022	0.477799	-0.0179978	0.976437	conserved
ENSMUSG00000015605	467.264	-0.127919	0.337329	0.0149388	0.988919	-0.197439	0.745275	conserved
ENSMUSG00000041341	964.963	0.161875	0.204167	0.0171423	0.97109	0.134029	0.725668	conserved
ENSMUSG00000022706	600.548	0.187146	0.106346	-0.22899	0.715236	0.397219	0.302748	conserved
ENSMUSG00000038267	1253.95	0.0809942	0.40392	0.330296	0.588426	-0.243761	0.586221	conserved
ENSMUSG00000020561	202.047	-0.0519621	0.80767	-0.469677	0.227408	0.442828	0.394618	conserved
ENSMUSG00000025584	1676.45	0.00483322	0.976477	-0.176504	0.721978	0.149646	0.808159	conserved
ENSMUSG00000020697	227.814	0.0504779	0.773746	0.680699	0.0972185	-0.635684	0.116231	conserved
ENSMUSG00000020696	242.938	0.0300187	0.873191	-0.246732	0.57062	0.280377	0.454154	conserved
ENSMUSG00000037966	515.857	-0.232704	0.227754	0.302097	0.074637	-0.543042	0.0785663	conserved
ENSMUSG00000037965	683.401	0.0280193	0.888033	0.262585	0.517842	-0.253523	0.636403	conserved
ENSMUSG00000037960	559.355	-0.142787	0.287476	-0.127253	0.739278	-0.00493986	0.993009	conserved
ENSMUSG00000038886	6390.43	0.00672878	0.97214	0.0183255	0.900624	-0.0080741	0.985562	conserved
ENSMUSG00000032308	175.094	-0.0441051	0.788216	0.405427	0.616854	-0.403255	0.41372	conserved
ENSMUSG00000032300	465.551	-0.0907064	0.724109	-0.28358	0.367003	0.172983	0.807805	conserved
ENSMUSG00000032305	252.141	0.129713	0.278284	-0.282959	0.636792	0.39756	0.264354	conserved
ENSMUSG00000021779	1045.11	-0.0966782	0.470903	-0.0722008	0.924289	-0.0618487	0.935131	conserved
ENSMUSG00000021771	4099.11	0.0909884	0.492691	0.000964871	0.996654	0.0713268	0.951844	conserved
ENSMUSG00000021770	440.93	0.196063	0.132959	0.0532385	0.941803	0.127137	0.857039	conserved
ENSMUSG00000032875	692.723	-0.192309	0.175448	-0.105391	0.905931	-0.0736456	0.935131	conserved
ENSMUSG00000032870	300.329	-0.0325176	0.864291	0.285433	0.557745	-0.327287	0.393822	conserved
ENSMUSG00000036371	3330.17	0.108504	0.451405	-0.166804	0.865678	0.275629	0.653051	conserved
ENSMUSG00000037426	630.851	-0.227797	0.0517869	-0.328386	0.731854	0.163854	0.849258	conserved
ENSMUSG00000109336	991.901	0.174478	0.174689	-0.255454	0.700585	0.382893	0.380275	conserved
ENSMUSG00000027963	199.046	-0.0430468	0.828262	-0.323793	0.554439	0.287237	0.578292	conserved
ENSMUSG00000027968	239.935	0.0942128	0.573992	0.0375971	0.962071	0.0611324	0.934599	conserved
ENSMUSG00000023046	177.154	-0.659323	0.283291	0.0615938	0.952705	-0.634642	0.738182	conserved
ENSMUSG00000009630	729.996	0.164288	0.0971636	0.179693	0.833239	-0.1066	0.944036	conserved
ENSMUSG00000032463	209.124	-0.0471679	0.786778	-0.491223	0.189804	0.449124	0.18505	conserved
ENSMUSG00000024085	672.125	0.0472569	0.803679	-0.019708	0.974188	0.0490278	0.955854	conserved
ENSMUSG00000040188	401.944	0.0877853	0.572968	0.45077	0.283583	-0.366148	0.352015	conserved
ENSMUSG00000050608	2128.49	-0.107119	0.533753	-0.0578998	0.798074	-0.0425698	0.944721	conserved
ENSMUSG00000017999	465.443	0.195688	0.159323	0.094073	0.848908	0.0985649	0.872627	conserved
ENSMUSG00000022792	501.923	-0.0679145	0.725366	-0.221091	0.561629	0.148733	0.846278	conserved
ENSMUSG00000022791	830.282	-0.223164	0.241954	-0.24149	0.413652	0.00513222	0.993363	conserved
ENSMUSG00000083844	390.301	-0.11316	0.440048	-0.238145	0.552574	0.159332	0.796201	conserved
ENSMUSG00000026307	275.986	-0.0630001	0.608315	0.207256	0.758717	-0.266832	0.523115	conserved
ENSMUSG00000057147	197.171	0.186577	0.243224	-0.491967	0.558197	0.576282	0.25785	conserved
ENSMUSG00000052512	1119.02	-0.354069	0.102358	-0.362499	0.607341	-0.115074	0.944914	conserved
ENSMUSG00000061313	7969.84	0.0246458	0.907321	-0.121432	0.423158	0.147624	0.725405	conserved
ENSMUSG00000002221	398.757	0.134543	0.29096	0.175802	0.891559	-0.0933108	0.932139	conserved
ENSMUSG00000078348	363.06	0.224298	0.123975	0.147329	0.651573	0.117336	0.902398	conserved
ENSMUSG00000072704	4811.14	-0.134364	0.262782	-0.112827	0.411903	-0.0161316	0.97667	conserved
ENSMUSG00000001751	192.72	0.105714	0.62216	-0.106058	0.928552	0.244838	0.769867	conserved
ENSMUSG00000030630	3327.91	0.0455492	0.756884	-0.0994731	0.413296	0.149485	0.714989	conserved
ENSMUSG00000020889	2710.08	-0.100881	0.699665	0.212359	0.363648	-0.274933	0.791811	conserved
ENSMUSG00000020883	1327.13	0.0275778	0.863191	0.177524	0.61859	-0.152142	0.68925	conserved
ENSMUSG00000055172	195.43	0.0991484	0.741665	-0.319748	0.62129	0.370553	0.638216	conserved
ENSMUSG00000030188	57.5826	-0.0530171	0.868945	0.157598	0.864881	-0.199407	0.822597	conserved
ENSMUSG00000030180	826.888	0.152132	0.303725	-0.0503198	0.962071	0.185523	0.784697	conserved
ENSMUSG00000019471	1508.41	0.0605033	0.618348	-0.10204	0.838244	0.248946	0.759771	conserved
ENSMUSG00000019470	589.135	0.185259	0.0799051	-0.145094	0.866894	0.343066	0.439532	conserved
ENSMUSG00000019478	164.706	-0.0802448	0.762837	-0.240033	0.599522	0.161821	0.825641	conserved
ENSMUSG00000048772	239.603	-0.122604	0.602903	-0.132476	0.898112	-0.0211469	0.98604	conserved
ENSMUSG00000022623	1800.88	-0.113582	0.534295	0.156061	0.870101	-0.216041	0.841817	conserved
ENSMUSG00000038187	277.681	-0.137724	0.321179	-0.0978528	0.913935	-0.149456	0.8441	conserved
ENSMUSG00000020716	1107.16	0.0525107	0.818127	-0.0822934	0.935033	0.153576	0.87604	conserved
ENSMUSG00000020717	2097.65	-0.105101	0.226063	0.190127	0.517842	-0.314659	0.179892	conserved
ENSMUSG00000020719	9092.19	0.111194	0.286579	-0.100263	0.415271	0.215949	0.476809	conserved
ENSMUSG00000035469	323.154	-0.125049	0.333876	0.311178	0.592762	-0.450908	0.211913	conserved
ENSMUSG00000028277	882.542	0.0626445	0.500585	0.248365	0.571951	-0.187526	0.589054	conserved
ENSMUSG00000028274	439.233	0.0555883	0.707082	0.362809	0.681247	-0.286522	0.654494	conserved
ENSMUSG00000028271	248.646	-0.00745896	0.970023	-0.0498864	0.962071	0.0116419	0.98604	conserved
ENSMUSG00000052253	246.095	-0.166558	0.200003	-0.0623044	0.951809	-0.049424	0.947769	conserved
ENSMUSG00000032119	302.002	0.047996	0.799693	-0.0443377	0.964624	0.0947902	0.912204	conserved
ENSMUSG00000026712	274.256	-0.104317	0.776074	-0.0234623	0.976511	-0.0841149	0.944914	conserved
ENSMUSG00000003131	877.327	0.0580995	0.717286	-0.236567	0.321709	0.289528	0.321372	conserved
ENSMUSG00000003134	296.287	-0.0583458	0.754865	0.126992	0.88861	-0.144786	0.856458	conserved
ENSMUSG00000008958	425.516	-0.163284	0.189261	-0.187673	0.566126	0.0182542	0.978381	conserved
ENSMUSG00000034471	1164.4	-0.116624	0.213936	-0.224341	0.511512	0.0902656	0.868296	conserved
ENSMUSG00000034473	223.438	-0.0326293	0.879375	0.182504	0.72569	-0.205251	0.676798	conserved
ENSMUSG00000042572	917.952	-0.11602	0.144543	0.0479944	0.948944	-0.19314	0.685872	conserved
ENSMUSG00000002428	242.714	-0.0103609	0.966001	0.233763	0.726115	-0.198716	0.842645	conserved
ENSMUSG00000058392	150.523	-0.00223365	0.994293	-0.699182	0.210477	0.689888	0.124415	conserved
ENSMUSG00000056131	56.4873	-0.368879	0.0868589	-0.272235	0.805292	-0.0684215	0.951844	conserved
ENSMUSG00000063406	4025.88	0.118825	0.535258	-0.155516	0.609653	0.264521	0.715549	conserved
ENSMUSG00000054766	1563.71	0.0177218	0.91632	0.0128837	0.988919	0.0376755	0.955854	conserved
ENSMUSG00000018008	84.1876	-0.293381	0.350475	0.454492	0.61301	-0.724644	0.294223	conserved
ENSMUSG00000028530	2623.84	0.0315992	0.709604	-0.101954	0.562097	0.136963	0.393822	conserved
ENSMUSG00000060459	3779.02	-0.200985	0.357437	-0.111292	0.589432	-0.0907036	0.912204	conserved
ENSMUSG00000049305	372.815	0.0440822	0.793479	0.273001	0.718801	-0.207487	0.733819	conserved
ENSMUSG00000097119	265.456	-0.173483	0.287377	0.140423	0.887858	-0.325788	0.644653	conserved
ENSMUSG00000031958	1772.16	-0.278149	0.0533973	0.331581	0.506815	-0.587076	0.088689	conserved
[truncated: 1,296 more rows]
